# Supplementary material for: High genetic diversity in hard ticks from a China-Myanmar border county
Source: Parasit Vectors. 2018 Aug 14;11:469. doi: 10.1186/s13071-018-3048-5 (PMC6092835; doi:10.1186/s13071-018-3048-5)
Supplement: Supplementary file 1 — Table S1. The accession numbers for the 16S rRNA sequences generated in the present study and the closest species sequences from the GenBank database. (XLSX 20 kb) [file 13071_2018_3048_MOESM1_ESM.xlsx]

## Sheet: Table S1
Table S1. The accession numbers for the 16S rRNA sequences generated in the present study and the closest species sequences from the GenBank database.
Accession Nos. of sequences from the present study	Tick species	Accession Nos. of closest sequence in GeneBank	Identity	Closest species
MH208533	H. longicornis	KX083342.1	1	H. longicornis
MH208534	H. longicornis	KX083342.1	1	H. longicornis
MH208535	H. longicornis	KX083342.1	1	H. longicornis
MH208536	H. longicornis	KX083342.1	1	H. longicornis
MH208537	H. longicornis	KX083342.1	1	H. longicornis
MH208538	H. longicornis	KX083342.1	1	H. longicornis
MH208557	H. longicornis	KX083342.1	1	H. longicornis
MH208558	H. longicornis	KX083342.1	1	H. longicornis
MH208559	H. longicornis	KX083342.1	1	H. longicornis
MH208560	H. longicornis	MF667014.1	1	H. longicornis
MH208561	H. longicornis	MF667014.1	1	H. longicornis
MH208562	H. longicornis	KX083342.1	1	H. longicornis
MH208563	H. longicornis	KX083342.1	1	H. longicornis
MH208564	H. longicornis	KX083342.1	1	H. longicornis
MH208565	H. longicornis	KX083342.1	1	H. longicornis
MH208566	H. longicornis	KX083342.1	1	H. longicornis
MH208567	H. longicornis	KX083342.1	1	H. longicornis
MH208540	H. shimoga	MH044717.1	0.95	H. shimoga
MH208544	H. shimoga	MH044717.1	0.95	H. shimoga
MH208545	H. shimoga	MH044717.1	0.95	H. shimoga
MH208546	H. shimoga	MH044717.1	0.95	H. shimoga
MH208539	H. kitaokai	AB819202.1	0.94	H. kitaokai
MH208541	H. kitaokai	AB819202.1	0.94	H. kitaokai
MH208542	H. kitaokai	AB819202.1	0.94	H. kitaokai
MH208543	H. kitaokai	AB819202.1	0.94	H. kitaokai
MH208547	H. kitaokai	AB819202.1	0.94	H. kitaokai
MH208548	H. kitaokai	AB819202.1	0.94	H. kitaokai
MH208568	H. kitaokai	AB819202.1	0.94	H. kitaokai
MH208569	H. kitaokai	AB819202.1	0.94	H. kitaokai
MH208570	H. kitaokai	AB819202.1	0.94	H. kitaokai
MH208571	H. kitaokai	AB819202.1	0.94	H. kitaokai
MH208572	H. kitaokai	AB819202.1	0.94	H. kitaokai
MH208573	H. kitaokai	AB819202.1	0.94	H. kitaokai
MH324464	H. kitaokai	AB819202.1	0.93	H. kitaokai
MH324465	H. kitaokai	AB819202.1	0.94	H. kitaokai
MH324466	H. kitaokai	AB819202.1	0.94	H. kitaokai
MH324467	H. kitaokai	AB819202.1	0.94	H. kitaokai
MH208514	I. ovatus Group 2	KU664519.1	0.97	I. ovatus
MH208516	I. ovatus Group 2	KU664519.1	0.97	I. ovatus
MH208517	I. ovatus Group 2	KU664519.1	0.97	I. ovatus
MH208518	I. ovatus Group 2	KU664519.1	0.97	I. ovatus
MH208519	I. ovatus Group 2	KU664519.1	0.97	I. ovatus
MH208522	I. ovatus Group 2	KU664519.1	0.97	I. ovatus
MH208524	I. ovatus Group 2	KU664519.1	0.97	I. ovatus
MH208527	I. ovatus Group 2	KU664519.1	0.97	I. ovatus
MH319495	I. ovatus Group 2	KU664519.1	0.95	I. ovatus
MH319598	I. ovatus Group 2	KU664519.1	0.95	I. ovatus
MH319612	I. ovatus Group 2	KU664519.1	0.95	I. ovatus
MH319616	I. ovatus Group 2	KU664519.1	0.96	I. ovatus
MH319626	I. ovatus Group 2	KU664519.1	0.95	I. ovatus
MH319633	I. ovatus Group 2	KU664519.1	0.96	I. ovatus
MH208505	I. ovatus Group 3	KU664519.1	0.92	I. ovatus
MH208506	I. ovatus Group 3	KU664519.1	0.92	I. ovatus
MH208507	I. ovatus Group 3	KU664519.1	0.92	I. ovatus
MH208508	I. ovatus Group 3	KU664519.1	0.92	I. ovatus
MH208510	I. ovatus Group 3	KU664519.1	0.92	I. ovatus
MH208513	I. ovatus Group 3	KU664519.1	0.92	I. ovatus
MH208515	I. ovatus Group 3	KU664519.1	0.92	I. ovatus
MH208520	I. ovatus Group 3	KU664519.1	0.92	I. ovatus
MH208521	I. ovatus Group 3	KU664519.1	0.92	I. ovatus
MH208523	I. ovatus Group 3	KU664519.1	0.92	I. ovatus
MH208525	I. ovatus Group 3	KU664519.1	0.92	I. ovatus
MH208526	I. ovatus Group 3	KU664519.1	0.92	I. ovatus
MH208528	I. ovatus Group 3	KU664519.1	0.92	I. ovatus
MH208529	I. ovatus Group 3	KU664519.1	0.92	I. ovatus
MH208530	I. ovatus Group 3	KU664519.1	0.92	I. ovatus
MH208531	I. ovatus Group 3	KU664519.1	0.92	I. ovatus
MH208575	I. ovatus Group 3	KU664519.1	0.92	I. ovatus
MH208578	I. ovatus Group 3	KU664519.1	0.92	I. ovatus
MH208509	I. ovatus Group 3	KU664519.1	0.92	I. ovatus
MH208511	I. ovatus Group 3	KU664519.1	0.92	I. ovatus
MH208512	I. ovatus Group 3	KU664519.1	0.92	I. ovatus
MH208532	I. ovatus Group 3	KU664519.1	0.92	I. ovatus
MH208574	I. ovatus Group 3	KU664519.1	0.93	I. ovatus
MH208576	I. ovatus Group 3	KU664519.1	0.92	I. ovatus
MH208577	I. ovatus Group 3	KU664519.1	0.92	I. ovatus
MH208579	I. ovatus Group 3	KU664519.1	0.92	I. ovatus
MH319485	I. ovatus Group 3	KU664519.1	0.93	I. ovatus
MH319486	I. ovatus Group 3	KU664519.1	0.93	I. ovatus
MH319487	I. ovatus Group 3	KU664519.1	0.93	I. ovatus
MH319488	I. ovatus Group 3	KU664519.1	0.93	I. ovatus
MH319489	I. ovatus Group 3	KU664519.1	0.93	I. ovatus
MH319490	I. ovatus Group 3	KU664519.1	0.93	I. ovatus
MH319491	I. ovatus Group 3	KU664519.1	0.93	I. ovatus
MH319492	I. ovatus Group 3	KU664519.1	0.93	I. ovatus
MH319493	I. ovatus Group 3	KU664519.1	0.93	I. ovatus
MH319494	I. ovatus Group 3	KU664519.1	0.93	I. ovatus
MH319496	I. ovatus Group 3	KU664519.1	0.93	I. ovatus
MH319497	I. ovatus Group 3	KU664519.1	0.93	I. ovatus
MH319498	I. ovatus Group 3	KU664519.1	0.93	I. ovatus
MH319499	I. ovatus Group 3	KU664519.1	0.93	I. ovatus
MH319500	I. ovatus Group 3	KU664519.1	0.93	I. ovatus
MH319501	I. ovatus Group 3	KU664519.1	0.93	I. ovatus
MH319502	I. ovatus Group 3	KU664519.1	0.93	I. ovatus
MH319503	I. ovatus Group 3	KU664519.1	0.93	I. ovatus
MH319504	I. ovatus Group 3	KU664519.1	0.93	I. ovatus
MH319505	I. ovatus Group 3	KU664519.1	0.93	I. ovatus
MH319506	I. ovatus Group 3	KU664519.1	0.93	I. ovatus
MH319507	I. ovatus Group 3	KU664519.1	0.93	I. ovatus
MH319508	I. ovatus Group 3	KU664519.1	0.93	I. ovatus
MH319509	I. ovatus Group 3	KU664519.1	0.93	I. ovatus
MH319510	I. ovatus Group 3	KU664519.1	0.93	I. ovatus
MH319511	I. ovatus Group 3	KU664519.1	0.93	I. ovatus
MH319512	I. ovatus Group 3	KU664519.1	0.93	I. ovatus
MH319513	I. ovatus Group 3	KU664519.1	0.93	I. ovatus
MH319514	I. ovatus Group 3	KU664519.1	0.93	I. ovatus
MH319515	I. ovatus Group 3	KU664519.1	0.93	I. ovatus
MH319516	I. ovatus Group 3	KU664519.1	0.93	I. ovatus
MH319517	I. ovatus Group 3	KU664519.1	0.93	I. ovatus
MH319518	I. ovatus Group 3	KU664519.1	0.93	I. ovatus
MH319519	I. ovatus Group 3	KU664519.1	0.93	I. ovatus
MH319520	I. ovatus Group 3	KU664519.1	0.93	I. ovatus
MH319521	I. ovatus Group 3	KU664519.1	0.93	I. ovatus
MH319522	I. ovatus Group 3	KU664519.1	0.93	I. ovatus
MH319523	I. ovatus Group 3	KU664519.1	0.93	I. ovatus
MH319524	I. ovatus Group 3	KU664519.1	0.93	I. ovatus
MH319525	I. ovatus Group 3	KU664519.1	0.93	I. ovatus
MH319526	I. ovatus Group 3	KU664519.1	0.93	I. ovatus
MH319527	I. ovatus Group 3	KU664519.1	0.93	I. ovatus
MH319528	I. ovatus Group 3	KU664519.1	0.93	I. ovatus
MH319529	I. ovatus Group 3	KU664519.1	0.93	I. ovatus
MH319530	I. ovatus Group 3	KU664519.1	0.93	I. ovatus
MH319531	I. ovatus Group 3	KU664519.1	0.93	I. ovatus
MH319532	I. ovatus Group 3	KU664519.1	0.93	I. ovatus
MH319533	I. ovatus Group 3	KU664519.1	0.93	I. ovatus
MH319534	I. ovatus Group 3	KU664519.1	0.93	I. ovatus
MH319535	I. ovatus Group 3	KU664519.1	0.93	I. ovatus
MH319536	I. ovatus Group 3	KU664519.1	0.93	I. ovatus
MH319537	I. ovatus Group 3	KU664519.1	0.93	I. ovatus
MH319538	I. ovatus Group 3	KU664519.1	0.93	I. ovatus
MH319539	I. ovatus Group 3	KU664519.1	0.93	I. ovatus
MH319540	I. ovatus Group 3	KU664519.1	0.93	I. ovatus
MH319541	I. ovatus Group 3	KU664519.1	0.93	I. ovatus
MH319542	I. ovatus Group 3	KU664519.1	0.93	I. ovatus
MH319543	I. ovatus Group 3	KU664519.1	0.93	I. ovatus
MH319544	I. ovatus Group 3	KU664519.1	0.93	I. ovatus
MH319545	I. ovatus Group 3	KU664519.1	0.93	I. ovatus
MH319546	I. ovatus Group 3	KU664519.1	0.93	I. ovatus
MH319547	I. ovatus Group 3	KU664519.1	0.93	I. ovatus
MH319548	I. ovatus Group 3	KU664519.1	0.93	I. ovatus
MH319549	I. ovatus Group 3	KU664519.1	0.93	I. ovatus
MH319550	I. ovatus Group 3	KU664519.1	0.93	I. ovatus
MH319551	I. ovatus Group 3	KU664519.1	0.93	I. ovatus
MH319552	I. ovatus Group 3	KU664519.1	0.93	I. ovatus
MH319553	I. ovatus Group 3	KU664519.1	0.93	I. ovatus
MH319554	I. ovatus Group 3	KU664519.1	0.93	I. ovatus
MH319555	I. ovatus Group 3	KU664519.1	0.93	I. ovatus
MH319556	I. ovatus Group 3	KU664519.1	0.93	I. ovatus
MH319557	I. ovatus Group 3	KU664519.1	0.93	I. ovatus
MH319558	I. ovatus Group 3	KU664519.1	0.93	I. ovatus
MH319559	I. ovatus Group 3	KU664519.1	0.93	I. ovatus
MH319560	I. ovatus Group 3	KU664519.1	0.93	I. ovatus
MH319561	I. ovatus Group 3	KU664519.1	0.93	I. ovatus
MH319562	I. ovatus Group 3	KU664519.1	0.93	I. ovatus
MH319563	I. ovatus Group 3	KU664519.1	0.93	I. ovatus
MH319564	I. ovatus Group 3	KU664519.1	0.93	I. ovatus
MH319565	I. ovatus Group 3	KU664519.1	0.93	I. ovatus
MH319566	I. ovatus Group 3	KU664519.1	0.93	I. ovatus
MH319567	I. ovatus Group 3	KU664519.1	0.93	I. ovatus
MH319568	I. ovatus Group 3	KU664519.1	0.93	I. ovatus
MH319569	I. ovatus Group 3	KU664519.1	0.93	I. ovatus
MH319570	I. ovatus Group 3	KU664519.1	0.93	I. ovatus
MH319571	I. ovatus Group 3	KU664519.1	0.93	I. ovatus
MH319572	I. ovatus Group 3	KU664519.1	0.93	I. ovatus
MH319573	I. ovatus Group 3	KU664519.1	0.93	I. ovatus
MH319574	I. ovatus Group 3	KU664519.1	0.93	I. ovatus
MH319575	I. ovatus Group 3	KU664519.1	0.93	I. ovatus
MH319576	I. ovatus Group 3	KU664519.1	0.93	I. ovatus
MH319577	I. ovatus Group 3	KU664519.1	0.93	I. ovatus
MH319578	I. ovatus Group 3	KU664519.1	0.93	I. ovatus
MH319579	I. ovatus Group 3	KU664519.1	0.93	I. ovatus
MH319580	I. ovatus Group 3	KU664519.1	0.93	I. ovatus
MH319581	I. ovatus Group 3	KU664519.1	0.93	I. ovatus
MH319582	I. ovatus Group 3	KU664519.1	0.93	I. ovatus
MH319583	I. ovatus Group 3	KU664519.1	0.93	I. ovatus
MH319584	I. ovatus Group 3	KU664519.1	0.93	I. ovatus
MH319585	I. ovatus Group 3	KU664519.1	0.93	I. ovatus
MH319586	I. ovatus Group 3	KU664519.1	0.93	I. ovatus
MH319587	I. ovatus Group 3	KU664519.1	0.93	I. ovatus
MH319588	I. ovatus Group 3	KU664519.1	0.93	I. ovatus
MH319589	I. ovatus Group 3	KU664519.1	0.93	I. ovatus
MH319590	I. ovatus Group 3	KU664519.1	0.93	I. ovatus
MH319591	I. ovatus Group 3	KU664519.1	0.93	I. ovatus
MH319592	I. ovatus Group 3	KU664519.1	0.93	I. ovatus
MH319593	I. ovatus Group 3	KU664519.1	0.93	I. ovatus
MH319594	I. ovatus Group 3	KU664519.1	0.93	I. ovatus
MH319595	I. ovatus Group 3	KU664519.1	0.93	I. ovatus
MH319596	I. ovatus Group 3	KU664519.1	0.93	I. ovatus
MH319597	I. ovatus Group 3	KU664519.1	0.93	I. ovatus
MH319599	I. ovatus Group 3	KU664519.1	0.93	I. ovatus
MH319600	I. ovatus Group 3	KU664519.1	0.93	I. ovatus
MH319601	I. ovatus Group 3	KU664519.1	0.93	I. ovatus
MH319602	I. ovatus Group 3	KU664519.1	0.93	I. ovatus
MH319603	I. ovatus Group 3	KU664519.1	0.93	I. ovatus
MH319604	I. ovatus Group 3	KU664519.1	0.93	I. ovatus
MH319605	I. ovatus Group 3	KU664519.1	0.93	I. ovatus
MH319606	I. ovatus Group 3	KU664519.1	0.93	I. ovatus
MH319607	I. ovatus Group 3	KU664519.1	0.93	I. ovatus
MH319608	I. ovatus Group 3	KU664519.1	0.93	I. ovatus
MH319609	I. ovatus Group 3	KU664519.1	0.93	I. ovatus
MH319610	I. ovatus Group 3	KU664519.1	0.93	I. ovatus
MH319611	I. ovatus Group 3	KU664519.1	0.93	I. ovatus
MH319613	I. ovatus Group 3	KU664519.1	0.93	I. ovatus
MH319614	I. ovatus Group 3	KU664519.1	0.93	I. ovatus
MH319615	I. ovatus Group 3	KU664519.1	0.93	I. ovatus
MH319617	I. ovatus Group 3	KU664519.1	0.93	I. ovatus
MH319618	I. ovatus Group 3	KU664519.1	0.93	I. ovatus
MH319619	I. ovatus Group 3	KU664519.1	0.93	I. ovatus
MH319620	I. ovatus Group 3	KU664519.1	0.93	I. ovatus
MH319621	I. ovatus Group 3	KU664519.1	0.93	I. ovatus
MH319622	I. ovatus Group 3	KU664519.1	0.93	I. ovatus
MH319623	I. ovatus Group 3	KU664519.1	0.93	I. ovatus
MH319624	I. ovatus Group 3	KU664519.1	0.93	I. ovatus
MH319625	I. ovatus Group 3	KU664519.1	0.93	I. ovatus
MH319627	I. ovatus Group 3	KU664519.1	0.93	I. ovatus
MH319628	I. ovatus Group 3	KU664519.1	0.93	I. ovatus
MH319629	I. ovatus Group 3	KU664519.1	0.93	I. ovatus
MH319630	I. ovatus Group 3	KU664519.1	0.93	I. ovatus
MH319631	I. ovatus Group 3	KU664519.1	0.93	I. ovatus
MH319632	I. ovatus Group 3	KU664519.1	0.93	I. ovatus
MH208580	R. haemaphysaloides Group 1	AY972534.1	0.99	R. haemaphysaloides
MH208582	R. haemaphysaloides Group 1	AY972534.1	0.99	R. haemaphysaloides
MH319634	R. haemaphysaloides Group 1	AY972534.1	0.99	R. haemaphysaloides
MH319635	R. haemaphysaloides Group 1	AY972534.1	0.98	R. haemaphysaloides
MH319636	R. haemaphysaloides Group 1	AY972534.1	0.99	R. haemaphysaloides
MH319637	R. haemaphysaloides Group 1	AY972534.1	0.99	R. haemaphysaloides
MH319638	R. haemaphysaloides Group 1	AY972534.1	0.99	R. haemaphysaloides
MH319639	R. haemaphysaloides Group 1	AY972534.1	0.99	R. haemaphysaloides
MH319640	R. haemaphysaloides Group 1	AY972534.1	0.99	R. haemaphysaloides
MH319641	R. haemaphysaloides Group 1	AY972534.1	0.99	R. haemaphysaloides
MH319642	R. haemaphysaloides Group 1	AY972534.1	0.99	R. haemaphysaloides
MH319643	R. haemaphysaloides Group 1	AY972534.1	0.99	R. haemaphysaloides
MH319644	R. haemaphysaloides Group 1	AY972534.1	0.99	R. haemaphysaloides
MH319645	R. haemaphysaloides Group 1	AY972534.1	0.99	R. haemaphysaloides
MH319646	R. haemaphysaloides Group 1	AY972534.1	0.98	R. haemaphysaloides
MH319647	R. haemaphysaloides Group 1	AY972534.1	0.98	R. haemaphysaloides
MH319648	R. haemaphysaloides Group 1	AY972534.1	0.99	R. haemaphysaloides
MH319649	R. haemaphysaloides Group 1	AY972534.1	0.99	R. haemaphysaloides
MH319650	R. haemaphysaloides Group 1	AY972534.1	0.99	R. haemaphysaloides
MH319651	R. haemaphysaloides Group 1	AY972534.1	0.98	R. haemaphysaloides
MH319652	R. haemaphysaloides Group 1	AY972534.1	0.98	R. haemaphysaloides
MH319653	R. haemaphysaloides Group 1	AY972534.1	0.99	R. haemaphysaloides
MH319654	R. haemaphysaloides Group 1	AY972534.1	0.99	R. haemaphysaloides
MH319655	R. haemaphysaloides Group 1	AY972534.1	0.99	R. haemaphysaloides
MH319656	R. haemaphysaloides Group 1	AY972534.1	0.99	R. haemaphysaloides
MH319657	R. haemaphysaloides Group 1	AY972534.1	0.99	R. haemaphysaloides
MH208549	R. haemaphysaloides Group 3	KU664522.1	1	R. haemaphysaloides
MH208550	R. haemaphysaloides Group 3	KU664522.1	1	R. haemaphysaloides
MH208581	R. haemaphysaloides Group 3	KU664522.1	0.99	R. haemaphysaloides
MH208551	R. haemaphysaloides Group 3	KU664522.1	1	R. haemaphysaloides
MH319658	R. haemaphysaloides Group 3	KU664522.1	0.99	R. haemaphysaloides
MH319659	R. haemaphysaloides Group 3	KU664522.1	0.99	R. haemaphysaloides
MH319660	R. haemaphysaloides Group 3	KU664522.1	1	R. haemaphysaloides
MH319661	R. haemaphysaloides Group 3	KU664522.1	1	R. haemaphysaloides
MH319662	R. haemaphysaloides Group 3	KU664522.1	0.99	R. haemaphysaloides
MH319663	R. haemaphysaloides Group 3	KU664522.1	0.99	R. haemaphysaloides
MH208553	R. microplus	MG811555.1	0.99	R. microplus
MH208583	R. microplus	MG811555.1	1	R. microplus
MH208586	R. microplus	MG811555.1	1	R. microplus
MH208588	R. microplus	MG811555.1	1	R. microplus
MH208589	R. microplus	MG811555.1	1	R. microplus
MH208590	R. microplus	MG811555.1	1	R. microplus
MH208591	R. microplus	MG811555.1	1	R. microplus
MH208584	R. microplus	MH032767.1	1	R. decoloratus (should be R. microplus)
MH208585	R. microplus	MH032767.1	1	R. decoloratus (should be R. microplus)
MH208587	R. microplus	MH032767.1	1	R. decoloratus (should be R. microplus)
MH208552	R. microplus	MG811555.1	0.99	R. microplus
MH208554	R. microplus	MG811555.1	1	R. microplus
MH208595	R. microplus	MG811555.1	1	R. microplus
MH208593	R. microplus	MH032767.1	1	R. decoloratus (should be R. microplus)
MH208592	R. microplus	MG811555.1	1	R. microplus
MH208594	R. microplus	MG811555.1	1	R. microplus
MH208596	R. microplus	MG811555.1	1	R. microplus
MH208597	R. microplus	MG811555.1	1	R. microplus
MH208598	R. microplus	MG811555.1	1	R. microplus
MH208599	R. microplus	MG811555.1	1	R. microplus
MH208600	R. microplus	MG811555.1	1	R. microplus
MH208556	R. microplus	MG811555.1	1	R. microplus
