# Supplementary material for: High genetic diversity in hard ticks from a China-Myanmar border county
Source: Parasit Vectors. 2018 Aug 14;11:469. doi: 10.1186/s13071-018-3048-5 (PMC6092835; doi:10.1186/s13071-018-3048-5)
Supplement: Supplementary file 2 — Table S2. The accession numbers for the cox1 sequences generated in the present study and the closest species sequences from the GenBank database. (XLSX 12 kb) [file 13071_2018_3048_MOESM2_ESM.xlsx]

## Sheet: Table S2
Table S2. The accession numbers for the cox1 sequences generated in the present study and the closest species sequences from the GenBank database.
Accessions of sequences from present study	Tick species	Closest Accession in GeneBank	Identity	Closest species
MH208705	H. longicornis	MF666921.1	1	H. longicornis
MH208704	H. longicornis	MF666921.1	1	H. longicornis
MH208709	H. longicornis	MF666921.1	1	H. longicornis
MH319686	H. longicornis	MF666924.1	1	H. longicornis
MH319687	H. longicornis	MF666921.1	1	H. longicornis
MH319688	H. longicornis	MF666921.1	0.99	H. longicornis
MH208698	Haemaphysalis sp.-1	KX901844.1	0.9	H. erinacei
MH208701	Haemaphysalis sp.-1	KX901844.1	0.9	H. erinacei
MH208707	Haemaphysalis sp.-1	KX901844.1	0.9	H. erinacei
MH208700	Haemaphysalis sp.-2	JX573136.1	0.9	H. parva
MH208702	Haemaphysalis sp.-2	JX573136.1	0.9	H. parva
MH208703	Haemaphysalis sp.-2	JX573136.1	0.9	H. parva
MH208708	Haemaphysalis sp.-2	JX573136.1	0.9	H. parva
MH208692	I. ovatus Group 2	KY962049.1	0.83	I. canisuga
MH208693	I. ovatus Group 2	KY962049.1	0.83	I. canisuga
MH319664	I. ovatus Group 2	KY962049.1	0.83	I. canisuga
MH319665	I. ovatus Group 2	KY962049.1	0.83	I. canisuga
MH319666	I. ovatus Group 2	KY962049.1	0.83	I. canisuga
MH319667	I. ovatus Group 2	KY962049.1	0.83	I. canisuga
MH319668	I. ovatus Group 2	KY962049.1	0.83	I. canisuga
MH319669	I. ovatus Group 2	AB231670.1	0.87	I. ovatus
MH208680	I. ovatus Group 3	AB231670.1	0.88	I. ovatus
MH208681	I. ovatus Group 3	AB231670.1	0.88	I. ovatus
MH208682	I. ovatus Group 3	AB231670.1	0.88	I. ovatus
MH208685	I. ovatus Group 3	AB231670.1	0.88	I. ovatus
MH208686	I. ovatus Group 3	AB231670.1	0.88	I. ovatus
MH208687	I. ovatus Group 3	AB231670.1	0.88	I. ovatus
MH208688	I. ovatus Group 3	AB231670.1	0.88	I. ovatus
MH208689	I. ovatus Group 3	AB231670.1	0.88	I. ovatus
MH208690	I. ovatus Group 3	AB231670.1	0.88	I. ovatus
MH208691	I. ovatus Group 3	AB231670.1	0.88	I. ovatus
MH208706	I. ovatus Group 3	AB231670.1	0.87	I. ovatus
MH208683	I. ovatus Group 3	AB231670.1	0.87	I. ovatus
MH208684	I. ovatus Group 3	AB231670.1	0.87	I. ovatus
MH319670	I. ovatus Group 3	AB231670.1	0.87	I. ovatus
MH208694	R. microplus	MG587913.1	0.99	R. microplus
MH208695	R. microplus	MG587913.1	0.99	R. microplus
MH208699	R. microplus	MG587913.1	0.99	R. microplus
MH319671	R. microplus	MG587913.1	0.99	R. microplus
MH319672	R. microplus	MG587913.1	0.99	R. microplus
MH319673	R. microplus	MG587913.1	0.99	R. microplus
MH319674	R. microplus	MG587913.1	0.99	R. microplus
MH319675	R. microplus	MG587913.1	0.99	R. microplus
MH319676	R. microplus	MG587913.1	0.99	R. microplus
MH319677	R. microplus	MG587913.1	0.99	R. microplus
MH319678	R. microplus	MG587913.1	0.99	R. microplus
MH319679	R. microplus	MG459961.1	0.99	R. microplus
MH319681	R. microplus	MG459961.1	0.99	R. microplus
MH319682	R. microplus	MG459961.1	0.99	R. microplus
MH319683	R. microplus	MG459961.1	0.99	R. microplus
MH319684	R. microplus	MG587913.1	0.99	R. microplus
MH319685	R. microplus	MG587913.1	0.99	R. microplus
MH319680	R. microplus	MG459961.1	0.99	R. microplus
