# Supplementary material for: High genetic diversity in hard ticks from a China-Myanmar border county
Source: Parasit Vectors. 2018 Aug 14;11:469. doi: 10.1186/s13071-018-3048-5 (PMC6092835; doi:10.1186/s13071-018-3048-5)
Supplement: Supplementary file 3 — Table S3. The pairwise K2P genetic distances for R. microplus and other closely related Rhipicephalus spp. based on the 16S rRNA gene. (XLSX 18 kb) [file 13071_2018_3048_MOESM3_ESM.xlsx]

## Sheet: Table S3
Table S3. The pairwise K2P genetic distances for R. microplus and other closely related Rhipicephalus spp. based on the 16S rRNA gene.
		1	2	3	4	5	6	7	8	9	10	11	12	13	14	15	16	17	18	19	20	21	22	23	24	25	26	27	28	29	30	31	32	33	34	35	36	37	38	39	40	41	42	43	44	45	46	47	48
1	KU895511.1 R. haemaphysaloides India
2	KX450285.1 R. microplus Henan China (R. annulatus)	0.145894
3	KJ652224.1 R. microplus Hennan China (R. annulatus)	0.145894	0
4	MG696725.1 R. microplus Jiangxi China (R. annulatus)	0.149725	0.00931704	0.00931704
5	MG696724.1 R. microplus Jiangxi China (R. annulatus)	0.145894	0.00619203	0.00619203	0.00308643
6	MF946466.1 R. annulatus	0.138318	0.00619203	0.00619203	0.00931704	0.00619203
7	KY945491.1 R. annulatus	0.138318	0.00619203	0.00619203	0.00931704	0.00619203	0
8	KF219727.1 R. annulatus	0.149604	0.0155847	0.0155847	0.0124301	0.0155847	0.00929531	0.00929531
9	KF219726.1 R. annulatus	0.149604	0.0155847	0.0155847	0.0124301	0.0155847	0.00929531	0.00929531	0
10	L34311.1 R. annulatus	0.138318	0.00619203	0.00619203	0.00931704	0.00619203	0	0	0.00929531	0.00929531
11	KF219728.1 R. annulatus	0.142091	0.00931704	0.00931704	0.0124617	0.00931704	0.00308643	0.00308643	0.00618003	0.00618003	0.00308643
12	EU918190.1 R. microplus Indonesia (R. austrialis)	0.142	0.0251697	0.0251697	0.0284059	0.0251697	0.0187593	0.0187593	0.028338	0.028338	0.0187593	0.0219542
13	EU918185.1 R. microplus Australia (R. austrialis)	0.13824	0.0219542	0.0219542	0.0251697	0.0219542	0.0155847	0.0155847	0.0251121	0.0251121	0.0155847	0.0187593	0.00308643
14	EU918191.1 R. microplus New Caledonia (R. austrialis)	0.13824	0.0219542	0.0219542	0.0251697	0.0219542	0.0155847	0.0155847	0.0251121	0.0251121	0.0155847	0.0187593	0.00308643	0
15	EU918178.1 R. microplus Brazil (Clade B)	0.145787	0.0187593	0.0187593	0.0219542	0.0187593	0.0124301	0.0124301	0.021907	0.021907	0.0124301	0.0155847	0.0124617	0.00931704	0.00931704
16	EU918182.1 R. microplus South Africa (Clade B)	0.145787	0.0187593	0.0187593	0.0219542	0.0187593	0.0124301	0.0124301	0.021907	0.021907	0.0124301	0.0155847	0.0124617	0.00931704	0.00931704	0
17	AB819268.1 R. microplus Japan (Clade B)	0.145787	0.0187593	0.0187593	0.0219542	0.0187593	0.0124301	0.0124301	0.021907	0.021907	0.0124301	0.0155847	0.0124617	0.00931704	0.00931704	0	0
18	HM536970.1 R. microplus India (Clade A)	0.15345	0.0155847	0.0155847	0.0251697	0.0219542	0.0155847	0.0155847	0.0251121	0.0251121	0.0155847	0.0187593	0.028338	0.0251121	0.0251121	0.021907	0.021907	0.021907
19	GU722604.1 R. microplus India (Clade A)	0.149604	0.0124301	0.0124301	0.0219542	0.0187593	0.0124301	0.0124301	0.021907	0.021907	0.0124301	0.0155847	0.0251121	0.021907	0.021907	0.0187223	0.0187223	0.0187223	0.00308643
20	JF979381.1 R. microplus China (Clade A)	0.149725	0.00308643	0.00308643	0.0124617	0.00931704	0.00931704	0.00931704	0.0187593	0.0187593	0.00931704	0.0124617	0.0219542	0.0187593	0.0187593	0.0155847	0.0155847	0.0155847	0.0124301	0.00929531
21	JX051068.1 R. microplus China (Clade A)	0.149725	0.00931704	0.00931704	0.018811	0.0156263	0.00931704	0.00931704	0.0187593	0.0187593	0.00931704	0.0124617	0.0219542	0.0187593	0.0187593	0.0155847	0.0155847	0.0155847	0.0124301	0.00929531	0.00619203
22	MG811555.1 R. microplus China (Clade A)	0.149604	0.0124301	0.0124301	0.0219542	0.0187593	0.0124301	0.0124301	0.021907	0.021907	0.0124301	0.0155847	0.0251121	0.021907	0.021907	0.0187223	0.0187223	0.0187223	0.00308643	0	0.00929531	0.00929531
23	JX051072.1 R. microplus Yunnan China (Clade A)	0.145894	0.00619203	0.00619203	0.0156263	0.0124617	0.00619203	0.00619203	0.0155847	0.0155847	0.00619203	0.00931704	0.0187593	0.0155847	0.0155847	0.0124301	0.0124301	0.0124301	0.00929531	0.00618003	0.00308643	0.00308643	0.00618003
24	JX051063.1 R. microplus Yunnan China (Clade A)	0.149725	0.00931704	0.00931704	0.018811	0.0156263	0.00931704	0.00931704	0.0187593	0.0187593	0.00931704	0.0124617	0.0219542	0.0187593	0.0187593	0.0155847	0.0155847	0.0155847	0.0124301	0.00929531	0.00619203	0	0.00929531	0.00308643
25	JX051062.1 R. microplus Yunnan China (Clade A)	0.145894	0.00619203	0.00619203	0.0156263	0.0124617	0.00619203	0.00619203	0.0155847	0.0155847	0.00619203	0.00931704	0.0187593	0.0155847	0.0155847	0.0124301	0.0124301	0.0124301	0.00929531	0.00618003	0.00308643	0.00308643	0.00618003	0	0.00308643
26	KU664517.1 R. microplus Yunnan China (Clade A)	0.149604	0.0124301	0.0124301	0.0219542	0.0187593	0.0124301	0.0124301	0.021907	0.021907	0.0124301	0.0155847	0.0251121	0.021907	0.021907	0.0187223	0.0187223	0.0187223	0.00308643	0	0.00929531	0.00929531	0	0.00618003	0.00929531	0.00618003
27	KU664521.1 R. microplus Yunnan China (Clade A)	0.149604	0.0124301	0.0124301	0.0219542	0.0187593	0.0124301	0.0124301	0.021907	0.021907	0.0124301	0.0155847	0.0251121	0.021907	0.021907	0.0187223	0.0187223	0.0187223	0.00308643	0	0.00929531	0.00929531	0	0.00618003	0.00929531	0.00618003	0
28	MH208552 R. microplus T11 present study (Clade A)	0.153335	0.0155577	0.0155577	0.0251121	0.021907	0.0155577	0.0155577	0.0250695	0.0250695	0.0155577	0.0187223	0.028285	0.0250695	0.0250695	0.0218746	0.0218746	0.0218746	0.00618003	0.00308405	0.0124131	0.0124131	0.00308405	0.00928804	0.0124131	0.00928804	0.00308405	0.00308405
29	MH208553 R. microplus T46 present study (Clade A)	0.149604	0.0124301	0.0124301	0.0219542	0.0187593	0.0124301	0.0124301	0.021907	0.021907	0.0124301	0.0155847	0.0251121	0.021907	0.021907	0.0187223	0.0187223	0.0187223	0.00308643	0	0.00929531	0.00929531	0	0.00618003	0.00929531	0.00618003	0	0	0.00308405
30	MH208554 R. microplus T245 present study (Clade A)	0.149604	0.0124301	0.0124301	0.0219542	0.0187593	0.0124301	0.0124301	0.021907	0.021907	0.0124301	0.0155847	0.0251121	0.021907	0.021907	0.0187223	0.0187223	0.0187223	0.00308643	0	0.00929531	0.00929531	0	0.00618003	0.00929531	0.00618003	0	0	0.00308405	0
31	MH208555 R. microplus T5033 present study (Clade A)	0.149604	0.0124301	0.0124301	0.0219542	0.0187593	0.0124301	0.0124301	0.021907	0.021907	0.0124301	0.0155847	0.0251121	0.021907	0.021907	0.0187223	0.0187223	0.0187223	0.00308643	0	0.00929531	0.00929531	0	0.00618003	0.00929531	0.00618003	0	0	0.00308405	0	0
32	MH208556 R. microplus T5069 present study (Clade A)	0.149604	0.0124301	0.0124301	0.0219542	0.0187593	0.0124301	0.0124301	0.021907	0.021907	0.0124301	0.0155847	0.0251121	0.021907	0.021907	0.0187223	0.0187223	0.0187223	0.00308643	0	0.00929531	0.00929531	0	0.00618003	0.00929531	0.00618003	0	0	0.00308405	0	0	0
33	MH208583 R. microplus I120 present study (Clade A)	0.149604	0.0124301	0.0124301	0.0219542	0.0187593	0.0124301	0.0124301	0.021907	0.021907	0.0124301	0.0155847	0.0251121	0.021907	0.021907	0.0187223	0.0187223	0.0187223	0.00308643	0	0.00929531	0.00929531	0	0.00618003	0.00929531	0.00618003	0	0	0.00308405	0	0	0	0
34	MH208584 R. microplus I156 present study (Clade A)	0.149604	0.0124301	0.0124301	0.0219542	0.0187593	0.0124301	0.0124301	0.021907	0.021907	0.0124301	0.0155847	0.0251121	0.021907	0.021907	0.0187223	0.0187223	0.0187223	0.00308643	0	0.00929531	0.00929531	0	0.00618003	0.00929531	0.00618003	0	0	0.00308405	0	0	0	0	0
35	MH208585 R. microplus I159 present study (Clade A)	0.149604	0.0124301	0.0124301	0.0219542	0.0187593	0.0124301	0.0124301	0.021907	0.021907	0.0124301	0.0155847	0.0251121	0.021907	0.021907	0.0187223	0.0187223	0.0187223	0.00308643	0	0.00929531	0.00929531	0	0.00618003	0.00929531	0.00618003	0	0	0.00308405	0	0	0	0	0	0
36	MH208586 R. microplus I160 present study (Clade A)	0.149604	0.0124301	0.0124301	0.0219542	0.0187593	0.0124301	0.0124301	0.021907	0.021907	0.0124301	0.0155847	0.0251121	0.021907	0.021907	0.0187223	0.0187223	0.0187223	0.00308643	0	0.00929531	0.00929531	0	0.00618003	0.00929531	0.00618003	0	0	0.00308405	0	0	0	0	0	0	0
37	MH208587 R. microplus I162 present study (Clade A)	0.149604	0.0124301	0.0124301	0.0219542	0.0187593	0.0124301	0.0124301	0.021907	0.021907	0.0124301	0.0155847	0.0251121	0.021907	0.021907	0.0187223	0.0187223	0.0187223	0.00308643	0	0.00929531	0.00929531	0	0.00618003	0.00929531	0.00618003	0	0	0.00308405	0	0	0	0	0	0	0	0
38	MH208588 R. microplu I165s present study (Clade A)	0.149604	0.0124301	0.0124301	0.0219542	0.0187593	0.0124301	0.0124301	0.021907	0.021907	0.0124301	0.0155847	0.0251121	0.021907	0.021907	0.0187223	0.0187223	0.0187223	0.00308643	0	0.00929531	0.00929531	0	0.00618003	0.00929531	0.00618003	0	0	0.00308405	0	0	0	0	0	0	0	0	0
39	MH208589 R. microplus I167 present study (Clade A)	0.149604	0.0124301	0.0124301	0.0219542	0.0187593	0.0124301	0.0124301	0.021907	0.021907	0.0124301	0.0155847	0.0251121	0.021907	0.021907	0.0187223	0.0187223	0.0187223	0.00308643	0	0.00929531	0.00929531	0	0.00618003	0.00929531	0.00618003	0	0	0.00308405	0	0	0	0	0	0	0	0	0	0
40	MH208590 R. microplus I174 present study (Clade A)	0.149604	0.0124301	0.0124301	0.0219542	0.0187593	0.0124301	0.0124301	0.021907	0.021907	0.0124301	0.0155847	0.0251121	0.021907	0.021907	0.0187223	0.0187223	0.0187223	0.00308643	0	0.00929531	0.00929531	0	0.00618003	0.00929531	0.00618003	0	0	0.00308405	0	0	0	0	0	0	0	0	0	0	0
41	MH208591 R. microplus I81 present study (Clade A)	0.149604	0.0124301	0.0124301	0.0219542	0.0187593	0.0124301	0.0124301	0.021907	0.021907	0.0124301	0.0155847	0.0251121	0.021907	0.021907	0.0187223	0.0187223	0.0187223	0.00308643	0	0.00929531	0.00929531	0	0.00618003	0.00929531	0.00618003	0	0	0.00308405	0	0	0	0	0	0	0	0	0	0	0	0
42	MH208592 R. microplus T225 present study (Clade A)	0.149604	0.0124301	0.0124301	0.0219542	0.0187593	0.0124301	0.0124301	0.021907	0.021907	0.0124301	0.0155847	0.0251121	0.021907	0.021907	0.0187223	0.0187223	0.0187223	0.00308643	0	0.00929531	0.00929531	0	0.00618003	0.00929531	0.00618003	0	0	0.00308405	0	0	0	0	0	0	0	0	0	0	0	0	0
43	MH208593 R. microplus T43 present study (Clade A)	0.149604	0.0124301	0.0124301	0.0219542	0.0187593	0.0124301	0.0124301	0.021907	0.021907	0.0124301	0.0155847	0.0251121	0.021907	0.021907	0.0187223	0.0187223	0.0187223	0.00308643	0	0.00929531	0.00929531	0	0.00618003	0.00929531	0.00618003	0	0	0.00308405	0	0	0	0	0	0	0	0	0	0	0	0	0	0
44	MH208594 R. microplus T496 present study (Clade A)	0.149604	0.0124301	0.0124301	0.0219542	0.0187593	0.0124301	0.0124301	0.021907	0.021907	0.0124301	0.0155847	0.0251121	0.021907	0.021907	0.0187223	0.0187223	0.0187223	0.00308643	0	0.00929531	0.00929531	0	0.00618003	0.00929531	0.00618003	0	0	0.00308405	0	0	0	0	0	0	0	0	0	0	0	0	0	0	0
45	MH208595 R. microplus T5033-2 present study (Clade A)	0.149604	0.0124301	0.0124301	0.0219542	0.0187593	0.0124301	0.0124301	0.021907	0.021907	0.0124301	0.0155847	0.0251121	0.021907	0.021907	0.0187223	0.0187223	0.0187223	0.00308643	0	0.00929531	0.00929531	0	0.00618003	0.00929531	0.00618003	0	0	0.00308405	0	0	0	0	0	0	0	0	0	0	0	0	0	0	0	0
46	MH208596 R. microplus T5127-1 present study (Clade A)	0.149604	0.0124301	0.0124301	0.0219542	0.0187593	0.0124301	0.0124301	0.021907	0.021907	0.0124301	0.0155847	0.0251121	0.021907	0.021907	0.0187223	0.0187223	0.0187223	0.00308643	0	0.00929531	0.00929531	0	0.00618003	0.00929531	0.00618003	0	0	0.00308405	0	0	0	0	0	0	0	0	0	0	0	0	0	0	0	0	0
47	MH208597 R. microplus T5127-2 present study (Clade A)	0.149604	0.0124301	0.0124301	0.0219542	0.0187593	0.0124301	0.0124301	0.021907	0.021907	0.0124301	0.0155847	0.0251121	0.021907	0.021907	0.0187223	0.0187223	0.0187223	0.00308643	0	0.00929531	0.00929531	0	0.00618003	0.00929531	0.00618003	0	0	0.00308405	0	0	0	0	0	0	0	0	0	0	0	0	0	0	0	0	0	0
48	MH208598 R. microplus T5127-3 present study (Clade A)	0.149604	0.0124301	0.0124301	0.0219542	0.0187593	0.0124301	0.0124301	0.021907	0.021907	0.0124301	0.0155847	0.0251121	0.021907	0.021907	0.0187223	0.0187223	0.0187223	0.00308643	0	0.00929531	0.00929531	0	0.00618003	0.00929531	0.00618003	0	0	0.00308405	0	0	0	0	0	0	0	0	0	0	0	0	0	0	0	0	0	0	0
49	MH208599 R. microplus T5127-4 present study (Clade A)	0.149604	0.0124301	0.0124301	0.0219542	0.0187593	0.0124301	0.0124301	0.021907	0.021907	0.0124301	0.0155847	0.0251121	0.021907	0.021907	0.0187223	0.0187223	0.0187223	0.00308643	0	0.00929531	0.00929531	0	0.00618003	0.00929531	0.00618003	0	0	0.00308405	0	0	0	0	0	0	0	0	0	0	0	0	0	0	0	0	0	0	0	0
50	MH208600 R. microplus T5127-5 present study (Clade A)	0.149604	0.0124301	0.0124301	0.0219542	0.0187593	0.0124301	0.0124301	0.021907	0.021907	0.0124301	0.0155847	0.0251121	0.021907	0.021907	0.0187223	0.0187223	0.0187223	0.00308643	0	0.00929531	0.00929531	0	0.00618003	0.00929531	0.00618003	0	0	0.00308405	0	0	0	0	0	0	0	0	0	0	0	0	0	0	0	0	0	0	0	0
[truncated: 2 more columns]
