# Supplementary material for: High genetic diversity in hard ticks from a China-Myanmar border county
Source: Parasit Vectors. 2018 Aug 14;11:469. doi: 10.1186/s13071-018-3048-5 (PMC6092835; doi:10.1186/s13071-018-3048-5)
Supplement: Supplementary file 5 — Table S4. The pairwise K2P genetic distances for R. microplus and other closely related Rhipicephalus spp. based on the cox1 gene. (XLSX 17 kb) [file 13071_2018_3048_MOESM5_ESM.xlsx]

## Sheet: Table S4
Table S4. The pairwise K2P genetic distances for R. microplus and other closely related Rhipicephalus spp. based on the cox1 gene.
		1	2	3	4	5	6	7	8	9	10	11	12	13	14	15	16	17	18	19	20	21	22	23	24	25	26	27	28	29	30	31	32	33	34	35	36	37	38
1	KM083593.1 R. haemaphysaloides China
2	HM193863.1 R. microplus Yunnan China Clade A	0.194741
3	KF200156.1 R. microplus Clade A	0.198424	0.00794188
4	KC503255.1 R. australis	0.177588	0.0578875	0.0609322
5	KM235716.1 R. annulatus	0.181252	0.0724048	0.0755402	0.069317
6	KM235715.1 R. annulatus	0.181252	0.0724048	0.0755402	0.069317	0
7	JX422019.1 R. annulatus	0.188371	0.0782725	0.0814412	0.0841885	0.0160066	0.0160066
8	KU568511.1 R. annulatus	0.195438	0.0901537	0.0933912	0.0930826	0.0268631	0.0268631	0.026909
9	KU568510.1 R. annulatus	0.195438	0.0901537	0.0933912	0.0930826	0.0268631	0.0268631	0.026909	0
10	KJ410769.1 R. annulatus	0.191892	0.0840561	0.0872373	0.0869663	0.0296255	0.0296255	0.0132842	0.0296791	0.0296791
11	AF132825.1 R. annulatus	0.19901	0.0904682	0.0937495	0.0903048	0.018724	0.018724	0.018769	0.0186897	0.0186897	0.026909
12	JF758636.1 R. microplus Henan China Clade B	0.184567	0.0998143	0.0968746	0.096169	0.0821519	0.0821519	0.0762243	0.0819563	0.0819563	0.0788982	0.0854554
13	JF758630.1 R. microplus Hubei China Clade B	0.184567	0.0966795	0.0937495	0.0930826	0.0790844	0.0790844	0.0731848	0.0788982	0.0788982	0.0758586	0.0823594	0.00263853
14	JQ625684.1 R. microplus Hubei China Clade B	0.181252	0.0996218	0.0966795	0.0901537	0.0762243	0.0762243	0.0703457	0.0760356	0.0760356	0.0730053	0.0794923	0.0052823	0.00263679
15	JQ625683.1 R. microplus Henan China Clade B	0.184567	0.0966795	0.0937495	0.0930826	0.0790844	0.0790844	0.0731848	0.0788982	0.0788982	0.0758586	0.0823594	0.00263853	0	0.00263679
16	KF583579.1 R. microplus Yunnan China Clade B	0.181119	0.0935642	0.0906439	0.0900151	0.0760356	0.0760356	0.0701637	0.0758586	0.0758586	0.0728375	0.0792825	0.00529105	0.00263853	0.0052823	0.00263853
17	JQ737083.1 R. microplus Guizhou China Clade B	0.184567	0.0935642	0.0906439	0.0900151	0.0730053	0.0730053	0.0731848	0.0728375	0.0728375	0.0758586	0.0762243	0.00795773	0.00529105	0.00794188	0.00529105	0.00263853
18	JQ737082.1 R. microplus Gansu China Clade B	0.181119	0.0935642	0.0906439	0.0900151	0.0760356	0.0760356	0.0701637	0.0758586	0.0758586	0.0728375	0.0792825	0.00529105	0.00263853	0.0052823	0.00263853	0	0.00263853
19	AB896714.1 R. microplus India Clade C	0.194891	0.102084	0.10537	0.0896743	0.0785614	0.0785614	0.0756935	0.0814412	0.0814412	0.0784109	0.0756935	0.0756935	0.0726814	0.0698345	0.0726814	0.0726814	0.0696874	0.0726814
20	AB896812.1 R. microplus India Clade C	0.198424	0.098978	0.102235	0.0866532	0.0755402	0.0755402	0.0726814	0.0784109	0.0784109	0.0753989	0.0726814	0.0726814	0.0696874	0.0668494	0.0696874	0.0696874	0.0667112	0.0696874	0.00263853
21	MH208694 R. microplus T11 present study	0.205567	0.098978	0.102235	0.0866532	0.0816009	0.0816009	0.0787238	0.08449	0.08449	0.0814412	0.0787238	0.0787238	0.0756935	0.0728375	0.0756935	0.0756935	0.0726814	0.0756935	0.00795773	0.00529105
22	MH208695 R. microplus T57 present study	0.201983	0.0958916	0.09912	0.0836501	0.0785614	0.0785614	0.0817726	0.0875575	0.0875575	0.08449	0.0817726	0.0817726	0.0787238	0.0758586	0.0787238	0.0787238	0.0756935	0.0787238	0.0106387	0.00795773	0.00795773
23	MH208699 R. microplus T245 present study	0.201983	0.0958916	0.09912	0.0836501	0.0785614	0.0785614	0.0756935	0.0814412	0.0814412	0.0784109	0.0756935	0.0756935	0.0726814	0.0698345	0.0726814	0.0726814	0.0696874	0.0726814	0.00529105	0.00263853	0.00263853	0.00529105
24	MH319671 R. microplus I81 present study	0.201983	0.0958916	0.09912	0.0836501	0.0785614	0.0785614	0.0756935	0.0814412	0.0814412	0.0784109	0.0756935	0.0756935	0.0726814	0.0698345	0.0726814	0.0726814	0.0696874	0.0726814	0.00529105	0.00263853	0.00263853	0.00529105	0
25	MH319672 R. microplus I120 present study	0.201983	0.0958916	0.09912	0.0836501	0.0785614	0.0785614	0.0756935	0.0814412	0.0814412	0.0784109	0.0756935	0.0756935	0.0726814	0.0698345	0.0726814	0.0726814	0.0696874	0.0726814	0.00529105	0.00263853	0.00263853	0.00529105	0	0
26	MH319673 R. microplus I159 present study	0.201983	0.0958916	0.09912	0.0836501	0.0785614	0.0785614	0.0756935	0.0814412	0.0814412	0.0784109	0.0756935	0.0756935	0.0726814	0.0698345	0.0726814	0.0726814	0.0696874	0.0726814	0.00529105	0.00263853	0.00263853	0.00529105	0	0	0
27	MH319674 R. microplus I160 present study	0.201983	0.0958916	0.09912	0.0836501	0.0785614	0.0785614	0.0756935	0.0814412	0.0814412	0.0784109	0.0756935	0.0756935	0.0726814	0.0698345	0.0726814	0.0726814	0.0696874	0.0726814	0.00529105	0.00263853	0.00263853	0.00529105	0	0	0	0
28	MH319675 R. microplus I162 present study	0.201983	0.0958916	0.09912	0.0836501	0.0785614	0.0785614	0.0756935	0.0814412	0.0814412	0.0784109	0.0756935	0.0756935	0.0726814	0.0698345	0.0726814	0.0726814	0.0696874	0.0726814	0.00529105	0.00263853	0.00263853	0.00529105	0	0	0	0	0
29	MH319676 R. microplus I165 present study	0.201983	0.0958916	0.09912	0.0836501	0.0785614	0.0785614	0.0756935	0.0814412	0.0814412	0.0784109	0.0756935	0.0756935	0.0726814	0.0698345	0.0726814	0.0726814	0.0696874	0.0726814	0.00529105	0.00263853	0.00263853	0.00529105	0	0	0	0	0	0
30	MH319677 R. microplus I167 present study	0.198424	0.0928241	0.096024	0.0806651	0.0755402	0.0755402	0.0787238	0.08449	0.08449	0.0814412	0.0787238	0.0787238	0.0756935	0.0728375	0.0756935	0.0756935	0.0726814	0.0756935	0.00795773	0.00529105	0.00529105	0.00263853	0.00263853	0.00263853	0.00263853	0.00263853	0.00263853	0.00263853	0.00263853
31	MH319678 R. microplus T43 present study	0.201983	0.0958916	0.09912	0.0836501	0.0785614	0.0785614	0.0756935	0.0814412	0.0814412	0.0784109	0.0756935	0.0756935	0.0726814	0.0698345	0.0726814	0.0726814	0.0696874	0.0726814	0.00529105	0.00263853	0.00263853	0.00529105	0	0	0	0	0	0	0	0.00263853
32	MH319679 R. microplus T225 present study	0.201983	0.0958916	0.09912	0.0836501	0.0785614	0.0785614	0.0756935	0.0814412	0.0814412	0.0784109	0.0756935	0.0756935	0.0726814	0.0698345	0.0726814	0.0726814	0.0696874	0.0726814	0.00529105	0.00263853	0.00263853	0.00529105	0	0	0	0	0	0	0	0.00263853	0
33	MH319680 R. microplus T5069 present study	0.201983	0.0958916	0.09912	0.0836501	0.0785614	0.0785614	0.0756935	0.0814412	0.0814412	0.0784109	0.0756935	0.0756935	0.0726814	0.0698345	0.0726814	0.0726814	0.0696874	0.0726814	0.00529105	0.00263853	0.00263853	0.00529105	0	0	0	0	0	0	0	0.00263853	0	0
34	MH319681 R. microplus T5127-1 present study	0.201983	0.0958916	0.09912	0.0836501	0.0785614	0.0785614	0.0756935	0.0814412	0.0814412	0.0784109	0.0756935	0.0756935	0.0726814	0.0698345	0.0726814	0.0726814	0.0696874	0.0726814	0.00529105	0.00263853	0.00263853	0.00529105	0	0	0	0	0	0	0	0.00263853	0	0	0
35	MH319682 R. microplus T5127-2 present study	0.201983	0.0958916	0.09912	0.0836501	0.0785614	0.0785614	0.0756935	0.0814412	0.0814412	0.0784109	0.0756935	0.0756935	0.0726814	0.0698345	0.0726814	0.0726814	0.0696874	0.0726814	0.00529105	0.00263853	0.00263853	0.00529105	0	0	0	0	0	0	0	0.00263853	0	0	0	0
36	MH319683 R. microplus T5127-3 present study	0.201983	0.0958916	0.09912	0.0836501	0.0785614	0.0785614	0.0756935	0.0814412	0.0814412	0.0784109	0.0756935	0.0756935	0.0726814	0.0698345	0.0726814	0.0726814	0.0696874	0.0726814	0.00529105	0.00263853	0.00263853	0.00529105	0	0	0	0	0	0	0	0.00263853	0	0	0	0	0
37	MH319684 R. microplus T5127-4 present study	0.201983	0.0958916	0.09912	0.0836501	0.0785614	0.0785614	0.0756935	0.0814412	0.0814412	0.0784109	0.0756935	0.0756935	0.0726814	0.0698345	0.0726814	0.0726814	0.0696874	0.0726814	0.00529105	0.00263853	0.00263853	0.00529105	0	0	0	0	0	0	0	0.00263853	0	0	0	0	0	0
38	MH319685 R. microplus T5127-5 present study	0.201983	0.0958916	0.09912	0.0836501	0.0785614	0.0785614	0.0756935	0.0814412	0.0814412	0.0784109	0.0756935	0.0756935	0.0726814	0.0698345	0.0726814	0.0726814	0.0696874	0.0726814	0.00529105	0.00263853	0.00263853	0.00529105	0	0	0	0	0	0	0	0.00263853	0	0	0	0	0	0	0
