# Supplementary material for: High genetic diversity in hard ticks from a China-Myanmar border county
Source: Parasit Vectors. 2018 Aug 14;11:469. doi: 10.1186/s13071-018-3048-5 (PMC6092835; doi:10.1186/s13071-018-3048-5)
Supplement: Supplementary file 6 — Table S5. The pairwise K2P genetic distances for R. haemaphysaloides and other closely related Rhipicephalus spp. based on the 16S rRNA gene. (XLSX 22 kb) [file 13071_2018_3048_MOESM6_ESM.xlsx]

## Sheet: Table S5
Table S5. The pairwise K2P genetic distances for R. haemaphysaloides and other closely related Rhipicephalus spp. based on the 16S rRNA gene.
		1	2	3	4	5	6	7	8	9	10	11	12	13	14	15	16	17	18	19	20	21	22	23	24	25	26	27	28	29	30	31	32	33	34	35	36	37	38	39	40	41	42	43	44	45	46	47	48
1	AY972526.1 R. haemaphysaloides China
2	AY972530.1 R. haemaphysaloides China	0.0093533
3	AY972531.1 R. haemaphysaloides China	0.0093533	0
4	AY972532.1 R. haemaphysaloides China	0.00622091	0.00310319	0.00310319
5	AY972533.1 R. haemaphysaloides China	0.00622091	0.00310319	0.00310319	0
6	AY972535.1 R. haemaphysaloides China	0.0188173	0.0188399	0.0188399	0.0156825	0.0156825
7	AY972534.1 R. haemaphysaloides China	0.0124906	0.0125079	0.0125079	0.00937527	0.00937527	0.00621846
8	AY972528.1 R. haemaphysaloides China	0.0251869	0.0251996	0.0251996	0.0220122	0.0220122	0.0124906	0.0124881
9	AY972527.1 R. haemaphysaloides China	0.0156551	0.0156825	0.0156825	0.0125398	0.0125398	0.00935327	0.0031056	0.0093533
10	AY883877.1 R. haemaphysaloides Taiwan China	0.0156551	0.0156825	0.0156825	0.0125398	0.0125398	0.00935327	0.0031056	0.0093533	0
11	AY972534.1 R. haemaphysaloides Taiwan China	0.0124906	0.0125079	0.0125079	0.00937527	0.00937527	0.00621846	0	0.0124881	0.0031056	0.0031056
12	R. haemaphysaloides I208 present study	0.0156427	0.0188098	0.0188098	0.0156427	0.0156427	0.0156452	0.0093533	0.0220047	0.0124881	0.0124881	0.0093533
13	R. haemaphysaloides I225 present study	0.0156427	0.0188098	0.0188098	0.0156427	0.0156427	0.0156452	0.0093533	0.0220047	0.0124881	0.0124881	0.0093533	0
14	R. haemaphysaloides I193 present study	0.0156427	0.0188098	0.0188098	0.0156427	0.0156427	0.0156452	0.0093533	0.0220047	0.0124881	0.0124881	0.0093533	0	0
15	R. haemaphysaloides I194 present study	0.0188173	0.0219945	0.0219945	0.0188173	0.0188173	0.0188098	0.0124881	0.0251894	0.0156427	0.0156427	0.0124881	0.0031056	0.0031056	0.0031056
16	R. haemaphysaloides I197 present study	0.0156427	0.0188098	0.0188098	0.0156427	0.0156427	0.0156452	0.0093533	0.0220047	0.0124881	0.0124881	0.0093533	0	0	0	0.0031056
17	R. haemaphysaloides I198 present study	0.0156427	0.0188098	0.0188098	0.0156427	0.0156427	0.0156452	0.0093533	0.0220047	0.0124881	0.0124881	0.0093533	0	0	0	0.0031056	0
18	R. haemaphysaloides I199 present study	0.0156427	0.0188098	0.0188098	0.0156427	0.0156427	0.0156452	0.0093533	0.0220047	0.0124881	0.0124881	0.0093533	0	0	0	0.0031056	0	0
19	R. haemaphysaloides I200 present study	0.0156427	0.0188098	0.0188098	0.0156427	0.0156427	0.0156452	0.0093533	0.0220047	0.0124881	0.0124881	0.0093533	0	0	0	0.0031056	0	0	0
20	R. haemaphysaloides I201 present study	0.0156427	0.0188098	0.0188098	0.0156427	0.0156427	0.0156452	0.0093533	0.0220047	0.0124881	0.0124881	0.0093533	0	0	0	0.0031056	0	0	0	0
21	R. haemaphysaloides I202 present study	0.0156427	0.0188098	0.0188098	0.0156427	0.0156427	0.0156452	0.0093533	0.0220047	0.0124881	0.0124881	0.0093533	0	0	0	0.0031056	0	0	0	0	0
22	R. haemaphysaloides I203 present study	0.0156427	0.0188098	0.0188098	0.0156427	0.0156427	0.0156452	0.0093533	0.0220047	0.0124881	0.0124881	0.0093533	0	0	0	0.0031056	0	0	0	0	0	0
23	R. haemaphysaloides I204 present study	0.0156427	0.0188098	0.0188098	0.0156427	0.0156427	0.0156452	0.0093533	0.0220047	0.0124881	0.0124881	0.0093533	0	0	0	0.0031056	0	0	0	0	0	0	0
24	R. haemaphysaloides I205 present study	0.0156427	0.0188098	0.0188098	0.0156427	0.0156427	0.0156452	0.0093533	0.0220047	0.0124881	0.0124881	0.0093533	0	0	0	0.0031056	0	0	0	0	0	0	0	0
25	R. haemaphysaloides I207 present study	0.0156427	0.0188098	0.0188098	0.0156427	0.0156427	0.0156452	0.0093533	0.0220047	0.0124881	0.0124881	0.0093533	0	0	0	0.0031056	0	0	0	0	0	0	0	0	0
26	R. haemaphysaloides I209 present study	0.0188173	0.0219945	0.0219945	0.0188173	0.0188173	0.0188098	0.0124881	0.0251894	0.0156427	0.0156427	0.0124881	0.0031056	0.0031056	0.0031056	0	0.0031056	0.0031056	0.0031056	0.0031056	0.0031056	0.0031056	0.0031056	0.0031056	0.0031056	0.0031056
27	R. haemaphysaloides I210 present study	0.0188173	0.0219945	0.0219945	0.0188173	0.0188173	0.0188098	0.0124881	0.0251894	0.0156427	0.0156427	0.0124881	0.0031056	0.0031056	0.0031056	0	0.0031056	0.0031056	0.0031056	0.0031056	0.0031056	0.0031056	0.0031056	0.0031056	0.0031056	0.0031056	0
28	R. haemaphysaloides I211 present study	0.0156427	0.0188098	0.0188098	0.0156427	0.0156427	0.0156452	0.0093533	0.0220047	0.0124881	0.0124881	0.0093533	0	0	0	0.0031056	0	0	0	0	0	0	0	0	0	0	0.0031056	0.0031056
29	R. haemaphysaloides I212 present study	0.0156427	0.0188098	0.0188098	0.0156427	0.0156427	0.0156452	0.0093533	0.0220047	0.0124881	0.0124881	0.0093533	0	0	0	0.0031056	0	0	0	0	0	0	0	0	0	0	0.0031056	0.0031056	0
30	R. haemaphysaloides I213 present study	0.0156427	0.0188098	0.0188098	0.0156427	0.0156427	0.0156452	0.0093533	0.0220047	0.0124881	0.0124881	0.0093533	0	0	0	0.0031056	0	0	0	0	0	0	0	0	0	0	0.0031056	0.0031056	0	0
31	R. haemaphysaloides I214 present study	0.0156427	0.0188098	0.0188098	0.0156427	0.0156427	0.0156452	0.0093533	0.0220047	0.0124881	0.0124881	0.0093533	0	0	0	0.0031056	0	0	0	0	0	0	0	0	0	0	0.0031056	0.0031056	0	0	0
32	R. haemaphysaloides I215 present study	0.0156427	0.0188098	0.0188098	0.0156427	0.0156427	0.0156452	0.0093533	0.0220047	0.0124881	0.0124881	0.0093533	0	0	0	0.0031056	0	0	0	0	0	0	0	0	0	0	0.0031056	0.0031056	0	0	0	0
33	R. haemaphysaloides I216 present study	0.0156427	0.0188098	0.0188098	0.0156427	0.0156427	0.0156452	0.0093533	0.0220047	0.0124881	0.0124881	0.0093533	0	0	0	0.0031056	0	0	0	0	0	0	0	0	0	0	0.0031056	0.0031056	0	0	0	0	0
34	R. haemaphysaloides I218 present study	0.0156427	0.0188098	0.0188098	0.0156427	0.0156427	0.0156452	0.0093533	0.0220047	0.0124881	0.0124881	0.0093533	0	0	0	0.0031056	0	0	0	0	0	0	0	0	0	0	0.0031056	0.0031056	0	0	0	0	0	0
35	R. haemaphysaloides I220 present study	0.0156427	0.0188098	0.0188098	0.0156427	0.0156427	0.0156452	0.0093533	0.0220047	0.0124881	0.0124881	0.0093533	0	0	0	0.0031056	0	0	0	0	0	0	0	0	0	0	0.0031056	0.0031056	0	0	0	0	0	0	0
36	R. haemaphysaloides I226 present study	0.0156427	0.0188098	0.0188098	0.0156427	0.0156427	0.0156452	0.0093533	0.0220047	0.0124881	0.0124881	0.0093533	0	0	0	0.0031056	0	0	0	0	0	0	0	0	0	0	0.0031056	0.0031056	0	0	0	0	0	0	0	0
37	R. haemaphysaloides I227 present study	0.0156427	0.0188098	0.0188098	0.0156427	0.0156427	0.0156452	0.0093533	0.0220047	0.0124881	0.0124881	0.0093533	0	0	0	0.0031056	0	0	0	0	0	0	0	0	0	0	0.0031056	0.0031056	0	0	0	0	0	0	0	0	0
38	KU895511.1 R. haemaphysaloides India Group 2	0.0714667	0.0715212	0.0715212	0.0681444	0.0681444	0.0646718	0.05794	0.0714293	0.0613184	0.0613184	0.05794	0.0646265	0.0646265	0.0646265	0.0680163	0.0646265	0.0646265	0.0646265	0.0646265	0.0646265	0.0646265	0.0646265	0.0646265	0.0646265	0.0646265	0.0680163	0.0680163	0.0646265	0.0646265	0.0646265	0.0646265	0.0646265	0.0646265	0.0646265	0.0646265	0.0646265	0.0646265
39	MG888734.1 R. haemaphysaloides India Group 2	0.0748657	0.074915	0.074915	0.0715212	0.0715212	0.068042	0.0612819	0.0748338	0.0646718	0.0646718	0.0612819	0.0680077	0.0680077	0.0680077	0.0714091	0.0680077	0.0680077	0.0680077	0.0680077	0.0680077	0.0680077	0.0680077	0.0680077	0.0680077	0.0680077	0.0714091	0.0714091	0.0680077	0.0680077	0.0680077	0.0680077	0.0680077	0.0680077	0.0680077	0.0680077	0.0680077	0.0680077	0.00310319
40	R. haemaphysaloides T219 present study Group 3	0.0680424	0.0680164	0.0680164	0.0646293	0.0646293	0.0680164	0.0612736	0.0748427	0.0646293	0.0646293	0.0612736	0.0714528	0.0714528	0.0714528	0.0748427	0.0714528	0.0714528	0.0714528	0.0714528	0.0714528	0.0714528	0.0714528	0.0714528	0.0714528	0.0714528	0.0748427	0.0748427	0.0714528	0.0714528	0.0714528	0.0714528	0.0714528	0.0714528	0.0714528	0.0714528	0.0714528	0.0714528	0.0613184	0.0646718
41	R. haemaphysaloides T227 present study Group 3	0.0680424	0.0680164	0.0680164	0.0646293	0.0646293	0.0680164	0.0612736	0.0748427	0.0646293	0.0646293	0.0612736	0.0714528	0.0714528	0.0714528	0.0748427	0.0714528	0.0714528	0.0714528	0.0714528	0.0714528	0.0714528	0.0714528	0.0714528	0.0714528	0.0714528	0.0748427	0.0748427	0.0714528	0.0714528	0.0714528	0.0714528	0.0714528	0.0714528	0.0714528	0.0714528	0.0714528	0.0714528	0.0613184	0.0646718	0
42	R. haemaphysaloides T5128 present study Group 3	0.0680424	0.0680164	0.0680164	0.0646293	0.0646293	0.0680164	0.0612736	0.0748427	0.0646293	0.0646293	0.0612736	0.0714528	0.0714528	0.0714528	0.0748427	0.0714528	0.0714528	0.0714528	0.0714528	0.0714528	0.0714528	0.0714528	0.0714528	0.0714528	0.0714528	0.0748427	0.0748427	0.0714528	0.0714528	0.0714528	0.0714528	0.0714528	0.0714528	0.0714528	0.0714528	0.0714528	0.0714528	0.0613184	0.0646718	0	0
43	R. haemaphysaloides I166 present study Group 3	0.0714207	0.0714062	0.0714062	0.0680077	0.0680077	0.0714062	0.0646293	0.0782557	0.0680077	0.0680077	0.0646293	0.0748427	0.0748427	0.0748427	0.0782557	0.0748427	0.0748427	0.0748427	0.0748427	0.0748427	0.0748427	0.0748427	0.0748427	0.0748427	0.0748427	0.0782557	0.0782557	0.0748427	0.0748427	0.0748427	0.0748427	0.0748427	0.0748427	0.0748427	0.0748427	0.0748427	0.0748427	0.0647197	0.0680848	0.0031056	0.0031056	0.0031056
44	R. haemaphysaloides I219 present study Group 3	0.0714207	0.0714062	0.0714062	0.0680077	0.0680077	0.0714062	0.0646293	0.0782557	0.0680077	0.0680077	0.0646293	0.0748427	0.0748427	0.0748427	0.0782557	0.0748427	0.0748427	0.0748427	0.0748427	0.0748427	0.0748427	0.0748427	0.0748427	0.0748427	0.0748427	0.0782557	0.0782557	0.0748427	0.0748427	0.0748427	0.0748427	0.0748427	0.0748427	0.0748427	0.0748427	0.0748427	0.0748427	0.0647197	0.0680848	0.0031056	0.0031056	0.0031056	0
45	R. haemaphysaloides I221 present study Group 3	0.0714207	0.0714062	0.0714062	0.0680077	0.0680077	0.0714062	0.0646293	0.0782557	0.0680077	0.0680077	0.0646293	0.0748427	0.0748427	0.0748427	0.0782557	0.0748427	0.0748427	0.0748427	0.0748427	0.0748427	0.0748427	0.0748427	0.0748427	0.0748427	0.0748427	0.0782557	0.0782557	0.0748427	0.0748427	0.0748427	0.0748427	0.0748427	0.0748427	0.0748427	0.0748427	0.0748427	0.0748427	0.0647197	0.0680848	0.0031056	0.0031056	0.0031056	0	0
46	R. haemaphysaloides I222 present study Group 3	0.0680424	0.0680164	0.0680164	0.0646293	0.0646293	0.0680164	0.0612736	0.0748427	0.0646293	0.0646293	0.0612736	0.0714528	0.0714528	0.0714528	0.0748427	0.0714528	0.0714528	0.0714528	0.0714528	0.0714528	0.0714528	0.0714528	0.0714528	0.0714528	0.0714528	0.0748427	0.0748427	0.0714528	0.0714528	0.0714528	0.0714528	0.0714528	0.0714528	0.0714528	0.0714528	0.0714528	0.0714528	0.0613184	0.0646718	0	0	0	0.0031056	0.0031056	0.0031056
47	R. haemaphysaloides I223 present study Group 3	0.0680424	0.0680164	0.0680164	0.0646293	0.0646293	0.0680164	0.0612736	0.0748427	0.0646293	0.0646293	0.0612736	0.0714528	0.0714528	0.0714528	0.0748427	0.0714528	0.0714528	0.0714528	0.0714528	0.0714528	0.0714528	0.0714528	0.0714528	0.0714528	0.0714528	0.0748427	0.0748427	0.0714528	0.0714528	0.0714528	0.0714528	0.0714528	0.0714528	0.0714528	0.0714528	0.0714528	0.0714528	0.0613184	0.0646718	0	0	0	0.0031056	0.0031056	0.0031056	0
48	R. haemaphysaloides I224 present study Group 3	0.0714207	0.0714062	0.0714062	0.0680077	0.0680077	0.0714062	0.0646293	0.0782557	0.0680077	0.0680077	0.0646293	0.0748427	0.0748427	0.0748427	0.0782557	0.0748427	0.0748427	0.0748427	0.0748427	0.0748427	0.0748427	0.0748427	0.0748427	0.0748427	0.0748427	0.0782557	0.0782557	0.0748427	0.0748427	0.0748427	0.0748427	0.0748427	0.0748427	0.0748427	0.0748427	0.0748427	0.0748427	0.0647197	0.0680848	0.0031056	0.0031056	0.0031056	0	0	0	0.0031056	0.0031056
49	R. haemaphysaloides I228 present study Group 3	0.0714528	0.0714207	0.0714207	0.0680164	0.0680164	0.0714207	0.0646493	0.0782824	0.0680164	0.0680164	0.0646493	0.074881	0.074881	0.074881	0.0782824	0.074881	0.074881	0.074881	0.074881	0.074881	0.074881	0.074881	0.074881	0.074881	0.074881	0.0782824	0.0782824	0.074881	0.074881	0.074881	0.074881	0.074881	0.074881	0.074881	0.074881	0.074881	0.074881	0.0680848	0.0714667	0.00621846	0.00621846	0.00621846	0.00310319	0.00310319	0.00310319	0.00621846	0.00621846	0.00310319
50	KU664522.1 R. haemaphysaloides China Group 3	0.0680424	0.0680164	0.0680164	0.0646293	0.0646293	0.0680164	0.0612736	0.0748427	0.0646293	0.0646293	0.0612736	0.0714528	0.0714528	0.0714528	0.0748427	0.0714528	0.0714528	0.0714528	0.0714528	0.0714528	0.0714528	0.0714528	0.0714528	0.0714528	0.0714528	0.0748427	0.0748427	0.0714528	0.0714528	0.0714528	0.0714528	0.0714528	0.0714528	0.0714528	0.0714528	0.0714528	0.0714528	0.0613184	0.0646718	0	0	0	0.0031056	0.0031056	0.0031056	0	0	0.0031056
51	KC170743.1 R. haemaphysaloides Thailand Group 3	0.0714528	0.0714207	0.0714207	0.0680164	0.0680164	0.0714207	0.0646493	0.0782824	0.0680164	0.0680164	0.0646493	0.074881	0.074881	0.074881	0.0782824	0.074881	0.074881	0.074881	0.074881	0.074881	0.074881	0.074881	0.074881	0.074881	0.074881	0.0782824	0.0782824	0.074881	0.074881	0.074881	0.074881	0.074881	0.074881	0.074881	0.074881	0.074881	0.074881	0.0612819	0.0646407	0.00621846	0.00621846	0.00621846	0.00935327	0.00935327	0.00935327	0.00621846	0.00621846	0.00935327
52	KT382445.1 R. turanicus Afghanistan	0.0993054	0.099239	0.099239	0.0956952	0.0956952	0.102748	0.0956952	0.102748	0.0991917	0.0991917	0.0956952	0.102875	0.102875	0.102875	0.106384	0.102875	0.102875	0.102875	0.102875	0.102875	0.102875	0.102875	0.102875	0.102875	0.102875	0.106384	0.106384	0.102875	0.102875	0.102875	0.102875	0.102875	0.102875	0.102875	0.102875	0.102875	0.102875	0.0957311	0.0992378	0.0852159	0.0852159	0.0852159	0.0886642	0.0886642	0.0886642	0.0852159	0.0852159	0.0886642
53	KR809581.1 R. turanicus Xinjiang China	0.099239	0.0991917	0.0991917	0.0956547	0.0956547	0.0991917	0.0921703	0.0991917	0.0956547	0.0956547	0.0921703	0.0993054	0.0993054	0.0993054	0.102802	0.0993054	0.0993054	0.0993054	0.0993054	0.0993054	0.0993054	0.0993054	0.0993054	0.0993054	0.0993054	0.102802	0.102802	0.0993054	0.0993054	0.0993054	0.0993054	0.0993054	0.0993054	0.0993054	0.0993054	0.0993054	0.0993054	0.0922426	0.0957311	0.08174	0.08174	0.08174	0.0851765	0.0851765	0.0851765	0.08174	0.08174	0.0851765
54	KT382446.1 R. sanguineus American Samoa	0.099239	0.0991917	0.0991917	0.0956547	0.0956547	0.0991917	0.0921703	0.0991917	0.0956547	0.0956547	0.0921703	0.102802	0.102802	0.102802	0.106323	0.102802	0.102802	0.102802	0.102802	0.102802	0.102802	0.102802	0.102802	0.102802	0.102802	0.106323	0.106323	0.102802	0.102802	0.102802	0.102802	0.102802	0.102802	0.102802	0.102802	0.102802	0.102802	0.0921455	0.0956452	0.08174	0.08174	0.08174	0.0851765	0.0851765	0.0851765	0.08174	0.08174	0.0851765
55	KT382447.1 R. sanguineus Burkina Faso	0.0957546	0.0956952	0.0956952	0.0921703	0.0921703	0.0956952	0.0887101	0.0956952	0.0921703	0.0921703	0.0887101	0.0993054	0.0993054	0.0993054	0.102802	0.0993054	0.0993054	0.0993054	0.0993054	0.0993054	0.0993054	0.0993054	0.0993054	0.0993054	0.0993054	0.102802	0.102802	0.0993054	0.0993054	0.0993054	0.0993054	0.0993054	0.0993054	0.0993054	0.0993054	0.0993054	0.0993054	0.0886367	0.0921241	0.08174	0.08174	0.08174	0.0851765	0.0851765	0.0851765	0.08174	0.08174	0.0851765
56	KJ652224.1 R. microplus	0.146587	0.146633	0.146633	0.142897	0.142897	0.146633	0.139123	0.146633	0.142897	0.142897	0.139123	0.142845	0.142845	0.142845	0.139085	0.142845	0.142845	0.142845	0.142845	0.142845	0.142845	0.142845	0.142845	0.142845	0.142845	0.139085	0.139085	0.142845	0.142845	0.142845	0.142845	0.142845	0.142845	0.142845	0.142845	0.142845	0.142845	0.147171	0.150898	0.154221	0.154221	0.154221	0.150389	0.150389	0.150389	0.154221	0.154221	0.150389
[truncated: 8 more columns]
