# Supplementary material for: High genetic diversity in hard ticks from a China-Myanmar border county
Source: Parasit Vectors. 2018 Aug 14;11:469. doi: 10.1186/s13071-018-3048-5 (PMC6092835; doi:10.1186/s13071-018-3048-5)
Supplement: Supplementary file 7 — Table S6. The pairwise K2P genetic distances for I. ovatus and other closely related Ixodes spp. based on the 16S rRNA gene. (XLSX 19 kb) [file 13071_2018_3048_MOESM7_ESM.xlsx]

## Sheet: Table S6
Table S6. The pairwise K2P genetic distances for I. ovatus and other closely related Ixodes spp. based on the 16S rRNA gene.
		1	2	3	4	5	6	7	8	9	10	11	12	13	14	15	16	17	18	19	20	21	22	23	24	25	26	27	28	29	30	31	32	33	34	35	36	37	38	39	40	41	42	43	44	45	46	47	48
1	MH208533 H. longicornis
2	KY962075.1 I. canisuga France	0.201256
3	KY962071.1 I. canisuga UK	0.205072	0.00299402
4	KY962069.1 I. canisuga German	0.205072	0.00299402	0
5	KY962065.1 I. canisuga Serbia	0.201256	0	0.00299402	0.00299402
6	KY962061.1 I. canisuga Romania	0.205072	0.00299402	0	0	0.00299402
7	KR902773.1 I. vespertilionis Spain	0.244934	0.065963	0.0693187	0.0693187	0.065963	0.0693187
8	KR902772.1 I. vespertilionis France	0.228569	0.0495917	0.0528491	0.0528491	0.0495917	0.0528491	0.0181905
9	KM455967.1 I. vespertilionis Hungary	0.236703	0.0560289	0.0593184	0.0593184	0.0560289	0.0593184	0.0120852	0.00599479
10	AB819244.1 I. ovatus Japan (Lineage 1)	0.257452	0.155346	0.151669	0.151669	0.155346	0.151669	0.151736	0.148108	0.151736
11	AB819241.1 I. ovatus Japan (Lineage 1)	0.257452	0.155346	0.151669	0.151669	0.155346	0.151669	0.151736	0.148108	0.151736	0
12	AB819243.1 I. ovatus Japan (Lineage 1)	0.257452	0.155346	0.151669	0.151669	0.155346	0.151669	0.151736	0.148108	0.151736	0	0
13	U95900.1 I. ovatus USA (Lineage 1)	0.257452	0.155346	0.151669	0.151669	0.155346	0.151669	0.151736	0.148108	0.151736	0	0	0
14	KU664519.1 I. ovatus Yunnan China (Lineage 2)	0.270437	0.159019	0.162736	0.162736	0.159019	0.162736	0.14803	0.144396	0.14803	0.0819732	0.0819732	0.0819732	0.0819732
15	MH208514 I. ovatus T84 present study (Lineage 2)	0.287811	0.173935	0.177694	0.177694	0.173935	0.177694	0.1665	0.155465	0.159174	0.0988254	0.0988254	0.0988254	0.0988254	0.0211929
16	MH208516 I. ovatus T86 present study (Lineage 2)	0.287811	0.173935	0.177694	0.177694	0.173935	0.177694	0.1665	0.155465	0.159174	0.0988254	0.0988254	0.0988254	0.0988254	0.0211929	0
17	MH208517 I. ovatus T87 present study (Lineage 2)	0.283397	0.170172	0.173917	0.173917	0.170172	0.173917	0.166454	0.1554	0.159101	0.102224	0.102224	0.102224	0.102224	0.0242722	0.00299178	0.00299178
18	MH208518 I. ovatus T89 present study (Lineage 2)	0.287811	0.173935	0.177694	0.177694	0.173935	0.177694	0.1665	0.155465	0.159174	0.102274	0.102274	0.102274	0.102274	0.0242698	0.00299402	0.00299402	0.00599479
19	MH208519 I. ovatus T90 present study (Lineage 2)	0.283397	0.17772	0.181493	0.181493	0.17772	0.181493	0.162764	0.151777	0.155465	0.0954434	0.0954434	0.0954434	0.0954434	0.0242722	0.00299178	0.00299178	0.00599706	0.00599479
20	MH208522 I. ovatus T93 present study (Lineage 2)	0.287811	0.173935	0.177694	0.177694	0.173935	0.177694	0.1665	0.155465	0.159174	0.0988254	0.0988254	0.0988254	0.0988254	0.0211929	0	0	0.00299178	0.00299402	0.00299178
21	MH208524 I. ovatus T95 present study (Lineage 2)	0.279012	0.16643	0.170161	0.170161	0.16643	0.170161	0.16643	0.155356	0.15905	0.0988254	0.0988254	0.0988254	0.0988254	0.0273659	0.00599706	0.00599706	0.00299178	0.00900912	0.00901598	0.00599706
22	MH208505 I. ovatus T7 present study (Lineage 3)	0.25747	0.148059	0.151683	0.151683	0.148059	0.151683	0.137189	0.13364	0.130072	0.0922243	0.0922243	0.0922243	0.0922243	0.0787158	0.0819429	0.0819429	0.0852736	0.0852986	0.0786287	0.0819429	0.0886209
23	MH208506 I. ovatus T8 present study (Lineage 3)	0.25747	0.148059	0.151683	0.151683	0.148059	0.151683	0.137189	0.13364	0.130072	0.0922243	0.0922243	0.0922243	0.0922243	0.0787158	0.0819429	0.0819429	0.0852736	0.0852986	0.0786287	0.0819429	0.0886209	0
24	MH208507 I. ovatus T12 present study (Lineage 3)	0.25747	0.148059	0.151683	0.151683	0.148059	0.151683	0.137189	0.13364	0.130072	0.0922243	0.0922243	0.0922243	0.0922243	0.0787158	0.0819429	0.0819429	0.0852736	0.0852986	0.0786287	0.0819429	0.0886209	0	0
25	MH208508 I. ovatus T16 present study (Lineage 3)	0.25747	0.148059	0.151683	0.151683	0.148059	0.151683	0.137189	0.13364	0.130072	0.0922243	0.0922243	0.0922243	0.0922243	0.0787158	0.0819429	0.0819429	0.0852736	0.0852986	0.0786287	0.0819429	0.0886209	0	0	0
26	MH208509 I. ovatus T20 present study (Lineage 3)	0.257448	0.15172	0.155356	0.155356	0.15172	0.155356	0.137199	0.133618	0.130056	0.0955795	0.0955795	0.0955795	0.0955795	0.0820199	0.0852736	0.0852736	0.0886209	0.0886406	0.0819429	0.0852736	0.0919851	0.00299178	0.00299178	0.00299178	0.00299178
27	MH208510 I. ovatus T21 present study (Lineage 3)	0.25747	0.148059	0.151683	0.151683	0.148059	0.151683	0.137189	0.13364	0.130072	0.0922243	0.0922243	0.0922243	0.0922243	0.0787158	0.0819429	0.0819429	0.0852736	0.0852986	0.0786287	0.0819429	0.0886209	0	0	0	0	0.00299178
28	MH208511 I. ovatus T37 present study (Lineage 3)	0.25747	0.148059	0.151683	0.151683	0.148059	0.151683	0.137189	0.13364	0.130072	0.0922243	0.0922243	0.0922243	0.0922243	0.0787158	0.0819429	0.0819429	0.0852736	0.0852986	0.0786287	0.0819429	0.0886209	0	0	0	0	0.00299178	0
29	MH208512 I. ovatus T51 present study (Lineage 3)	0.25747	0.148059	0.151683	0.151683	0.148059	0.151683	0.137189	0.13364	0.130072	0.0922243	0.0922243	0.0922243	0.0922243	0.0787158	0.0819429	0.0819429	0.0852736	0.0852986	0.0786287	0.0819429	0.0886209	0	0	0	0	0.00299178	0	0
30	MH208513 I. ovatus T67 present study (Lineage 3)	0.25747	0.148059	0.151683	0.151683	0.148059	0.151683	0.137189	0.13364	0.130072	0.0922243	0.0922243	0.0922243	0.0922243	0.0787158	0.0819429	0.0819429	0.0852736	0.0852986	0.0786287	0.0819429	0.0886209	0	0	0	0	0.00299178	0	0	0
31	MH208515 I. ovatus T85 present study (Lineage 3)	0.25747	0.148059	0.151683	0.151683	0.148059	0.151683	0.137189	0.13364	0.130072	0.0922243	0.0922243	0.0922243	0.0922243	0.0787158	0.0819429	0.0819429	0.0852736	0.0852986	0.0786287	0.0819429	0.0886209	0	0	0	0	0.00299178	0	0	0	0
32	MH208520 I. ovatus T91 present study (Lineage 3)	0.25747	0.148059	0.151683	0.151683	0.148059	0.151683	0.137189	0.13364	0.130072	0.0922243	0.0922243	0.0922243	0.0922243	0.0787158	0.0819429	0.0819429	0.0852736	0.0852986	0.0786287	0.0819429	0.0886209	0	0	0	0	0.00299178	0	0	0	0	0
33	MH208521 I. ovatus T92 present study (Lineage 3)	0.25747	0.148059	0.151683	0.151683	0.148059	0.151683	0.137189	0.13364	0.130072	0.0922243	0.0922243	0.0922243	0.0922243	0.0787158	0.0819429	0.0819429	0.0852736	0.0852986	0.0786287	0.0819429	0.0886209	0	0	0	0	0.00299178	0	0	0	0	0	0
34	MH208523 I. ovatus T94 present study (Lineage 3)	0.25747	0.148059	0.151683	0.151683	0.148059	0.151683	0.137189	0.13364	0.130072	0.0922243	0.0922243	0.0922243	0.0922243	0.0787158	0.0819429	0.0819429	0.0852736	0.0852986	0.0786287	0.0819429	0.0886209	0	0	0	0	0.00299178	0	0	0	0	0	0	0
35	MH208525 I. ovatus T98 present study (Lineage 3)	0.261703	0.15172	0.155356	0.155356	0.15172	0.155356	0.140783	0.137228	0.13364	0.0955795	0.0955795	0.0955795	0.0955795	0.0820199	0.0852736	0.0852736	0.0886209	0.0886406	0.0819429	0.0852736	0.0919851	0.00299178	0.00299178	0.00299178	0.00299178	0.00599706	0.00299178	0.00299178	0.00299178	0.00299178	0.00299178	0.00299178	0.00299178	0.00299178
36	MH208526 I. ovatus T99 present study (Lineage 3)	0.25747	0.148059	0.151683	0.151683	0.148059	0.151683	0.137189	0.13364	0.130072	0.0922243	0.0922243	0.0922243	0.0922243	0.0787158	0.0819429	0.0819429	0.0852736	0.0852986	0.0786287	0.0819429	0.0886209	0	0	0	0	0.00299178	0	0	0	0	0	0	0	0	0.00299178
37	MH208527 I. ovatus T102 present study (Lineage 3)	0.25747	0.148059	0.151683	0.151683	0.148059	0.151683	0.137189	0.13364	0.130072	0.0922243	0.0922243	0.0922243	0.0922243	0.0787158	0.0819429	0.0819429	0.0852736	0.0852986	0.0786287	0.0819429	0.0886209	0	0	0	0	0.00299178	0	0	0	0	0	0	0	0	0.00299178	0
38	MH208528 I. ovatus T104 present study (Lineage 3)	0.25747	0.148059	0.151683	0.151683	0.148059	0.151683	0.137189	0.13364	0.130072	0.0922243	0.0922243	0.0922243	0.0922243	0.0787158	0.0819429	0.0819429	0.0852736	0.0852986	0.0786287	0.0819429	0.0886209	0	0	0	0	0.00299178	0	0	0	0	0	0	0	0	0.00299178	0	0
39	MH208529 I. ovatus T106 present study (Lineage 3)	0.25747	0.148059	0.151683	0.151683	0.148059	0.151683	0.137189	0.13364	0.130072	0.0922243	0.0922243	0.0922243	0.0922243	0.0787158	0.0819429	0.0819429	0.0852736	0.0852986	0.0786287	0.0819429	0.0886209	0	0	0	0	0.00299178	0	0	0	0	0	0	0	0	0.00299178	0	0	0
40	MH208530 I. ovatus T129 present study (Lineage 3)	0.25747	0.148059	0.151683	0.151683	0.148059	0.151683	0.137189	0.13364	0.130072	0.0922243	0.0922243	0.0922243	0.0922243	0.0787158	0.0819429	0.0819429	0.0852736	0.0852986	0.0786287	0.0819429	0.0886209	0	0	0	0	0.00299178	0	0	0	0	0	0	0	0	0.00299178	0	0	0	0
41	MH208531 I. ovatus T200 present study (Lineage 3)	0.261671	0.151683	0.155332	0.155332	0.151683	0.155332	0.140786	0.137199	0.133618	0.0956726	0.0956726	0.0956726	0.0956726	0.0820829	0.0852986	0.0852986	0.0886406	0.088677	0.0819732	0.0852986	0.0919993	0.00299402	0.00299402	0.00299402	0.00299402	0.00599479	0.00299402	0.00299402	0.00299402	0.00299402	0.00299402	0.00299402	0.00299402	0.00299402	0.00599479	0.00299402	0.00299402	0.00299402	0.00299402	0.00299402
42	MH208532 I. ovatus T221 present study (Lineage 3)	0.25747	0.148059	0.151683	0.151683	0.148059	0.151683	0.137189	0.13364	0.130072	0.0922243	0.0922243	0.0922243	0.0922243	0.0787158	0.0819429	0.0819429	0.0852736	0.0852986	0.0786287	0.0819429	0.0886209	0	0	0	0	0.00299178	0	0	0	0	0	0	0	0	0.00299178	0	0	0	0	0	0.00299402
43	MH208574 I. ovatus T105 present study (Lineage 3)	0.253303	0.151683	0.155332	0.155332	0.151683	0.155332	0.133618	0.137199	0.133618	0.0887997	0.0887997	0.0887997	0.0887997	0.0753713	0.0852986	0.0852986	0.0886406	0.088677	0.0819732	0.0852986	0.0919993	0.00299402	0.00299402	0.00299402	0.00299402	0.00599479	0.00299402	0.00299402	0.00299402	0.00299402	0.00299402	0.00299402	0.00299402	0.00299402	0.00599479	0.00299402	0.00299402	0.00299402	0.00299402	0.00299402	0.00600608	0.00299402
44	MH208575 I. ovatus T132 present study (Lineage 3)	0.25747	0.148059	0.151683	0.151683	0.148059	0.151683	0.137189	0.13364	0.130072	0.0922243	0.0922243	0.0922243	0.0922243	0.0787158	0.0819429	0.0819429	0.0852736	0.0852986	0.0786287	0.0819429	0.0886209	0	0	0	0	0.00299178	0	0	0	0	0	0	0	0	0.00299178	0	0	0	0	0	0.00299402	0	0.00299402
45	MH208576 I. ovatus T133 present study (Lineage 3)	0.25747	0.148059	0.151683	0.151683	0.148059	0.151683	0.137189	0.13364	0.130072	0.0922243	0.0922243	0.0922243	0.0922243	0.0787158	0.0819429	0.0819429	0.0852736	0.0852986	0.0786287	0.0819429	0.0886209	0	0	0	0	0.00299178	0	0	0	0	0	0	0	0	0.00299178	0	0	0	0	0	0.00299402	0	0.00299402	0
46	MH208577 I. ovatus T134 present study (Lineage 3)	0.25747	0.148059	0.151683	0.151683	0.148059	0.151683	0.137189	0.13364	0.130072	0.0922243	0.0922243	0.0922243	0.0922243	0.0787158	0.0819429	0.0819429	0.0852736	0.0852986	0.0786287	0.0819429	0.0886209	0	0	0	0	0.00299178	0	0	0	0	0	0	0	0	0.00299178	0	0	0	0	0	0.00299402	0	0.00299402	0	0
47	MH208578 I. ovatus T211 present study (Lineage 3)	0.25747	0.148059	0.151683	0.151683	0.148059	0.151683	0.137189	0.13364	0.130072	0.0922243	0.0922243	0.0922243	0.0922243	0.0787158	0.0819429	0.0819429	0.0852736	0.0852986	0.0786287	0.0819429	0.0886209	0	0	0	0	0.00299178	0	0	0	0	0	0	0	0	0.00299178	0	0	0	0	0	0.00299402	0	0.00299402	0	0	0
48	MH208579 I. ovatus T220 present study (Lineage 3)	0.25747	0.148059	0.151683	0.151683	0.148059	0.151683	0.137189	0.13364	0.130072	0.0922243	0.0922243	0.0922243	0.0922243	0.0787158	0.0819429	0.0819429	0.0852736	0.0852986	0.0786287	0.0819429	0.0886209	0	0	0	0	0.00299178	0	0	0	0	0	0	0	0	0.00299178	0	0	0	0	0	0.00299402	0	0.00299402	0	0	0	0
