# Supplementary material for: High genetic diversity in hard ticks from a China-Myanmar border county
Source: Parasit Vectors. 2018 Aug 14;11:469. doi: 10.1186/s13071-018-3048-5 (PMC6092835; doi:10.1186/s13071-018-3048-5)
Supplement: Supplementary file 9 — Table S7. The pairwise K2P genetic distances for I. ovatus and other closely related Ixodes spp. based on the cox1 gene. (XLSX 13 kb) [file 13071_2018_3048_MOESM9_ESM.xlsx]

## Sheet: Table S7
Table S7. The pairwise K2P genetic distances for I. ovatus and other closely related Ixodes spp. based on the cox1 gene.
		1	2	3	4	5	6	7	8	9	10	11	12	13	14	15	16	17	18	19	20	21	22	23	24	25
1	AB231670.1 I. ovatus Japan (Group 1)
2	MH208693 I. ovatus T87 present study (Group 2)	0.180497
3	MH208692 I. ovatus T84 present study (Group 2)	0.180497	0.00170068
4	MH208680 I. ovatus T8 present study (Group 3)	0.139925	0.190028	0.187681
5	MH208681 I. ovatus T16 present study (Group 3)	0.137765	0.192386	0.190028	0.0051195
6	MH208682 I. ovatus T21 present study (Group 3)	0.142094	0.190028	0.187681	0.0051195	0.010292
7	MH208683 I. ovatus T37 present study (Group 3)	0.146461	0.194756	0.192386	0.0120281	0.010292	0.0172729
8	MH208684 I. ovatus T51 present study (Group 3)	0.144273	0.192386	0.190028	0.010292	0.00856185	0.0155185	0.00170068
9	MH208685 I. ovatus T67 present study (Group 3)	0.141924	0.187909	0.185568	0.00169996	0.00682821	0.00682821	0.0137487	0.0120096
10	MH208686 I. ovatus T85 present study (Group 3)	0.141924	0.185127	0.182807	0.00511294	0.0102765	0.0102765	0.0172453	0.0154939	0.00682308
11	MH208687 I. ovatus T91 present study (Group 3)	0.13976	0.187909	0.185568	0.00511294	0.00340354	0.0102765	0.0102765	0.00854938	0.00682308	0.0102654
12	MH208688 I. ovatus T98 present study (Group 3)	0.139925	0.190028	0.187681	0	0.0051195	0.0051195	0.0120281	0.010292	0.00169996	0.00511294	0.00511294
13	MH208689 I. ovatus T102 present study (Group 3)	0.139925	0.194756	0.192386	0.00340717	0.00856185	0.00856185	0.0155185	0.0137702	0.00511294	0.00854938	0.00854938	0.00340717
14	MH208690 I. ovatus T129 present study (Group 3)	0.137604	0.185568	0.183237	0.00682821	0.00511294	0.0120096	0.0120096	0.0102765	0.0085413	0.0119955	0.00170068	0.00682821	0.0102765
15	MH208691 I. ovatus T200 present study (Group 3)	0.142094	0.190028	0.187681	0.0051195	0.010292	0.00683771	0.0172729	0.0155185	0.00682821	0.0102765	0.0102765	0.0051195	0.00856185	0.0120096
16	MH208706 I. ovatus T12 present study (Group 3)	0.150866	0.192386	0.190028	0.010292	0.0155185	0.0155185	0.0190334	0.0172729	0.0120096	0.0154939	0.0154939	0.010292	0.0137702	0.0172453	0.0155185
17	KY962049.1 I. canisuga France	0.191706	0.19911	0.201452	0.161079	0.163257	0.161079	0.167643	0.165445	0.159009	0.163155	0.163366	0.161079	0.163257	0.161183	0.158909	0.165445
18	KY962037.1 I. canisuga Croatia	0.193999	0.206169	0.208545	0.167643	0.169851	0.167643	0.169851	0.167643	0.165559	0.169734	0.169974	0.167643	0.169851	0.167762	0.165445	0.172068	0.0051195
19	KY962022.1 I. canisuga Romania	0.189559	0.205982	0.208352	0.163366	0.165559	0.163366	0.169974	0.167762	0.165445	0.165445	0.165679	0.163366	0.165559	0.163481	0.161183	0.167762	0.00511294	0.00340354
20	KY962023.1 I. canisuga Romania	0.193999	0.201452	0.203805	0.163257	0.165445	0.163257	0.169851	0.167643	0.161183	0.165338	0.165559	0.163257	0.165445	0.163366	0.161079	0.167643	0.00170068	0.00683771	0.00682821
21	KR902765.1 I. vespertilionis Serbia	0.225496	0.213125	0.213125	0.221969	0.224396	0.221969	0.224396	0.221969	0.221776	0.224197	0.224602	0.221969	0.221969	0.222169	0.217149	0.226835	0.140895	0.147347	0.145326	0.138763
22	KR902763.1 I. vespertilionis Sipovo	0.223039	0.215529	0.215529	0.224396	0.226835	0.224396	0.226835	0.224396	0.224197	0.22663	0.227047	0.224396	0.224396	0.224602	0.219553	0.229286	0.143036	0.149516	0.14749	0.140895	0.0051195
23	KR902760.1 I. vespertilionis Spain	0.227047	0.201635	0.201635	0.212737	0.210356	0.212737	0.210356	0.207986	0.214939	0.217338	0.210541	0.212737	0.212737	0.208165	0.207986	0.217533	0.149237	0.155773	0.151547	0.151406	0.0530992	0.0549648
24	KR902757.1 I. vespertilionis France	0.210541	0.208352	0.208352	0.217533	0.219948	0.217533	0.219948	0.217533	0.219747	0.219747	0.220156	0.217533	0.217533	0.217735	0.212737	0.222376	0.140895	0.147347	0.143171	0.138763	0.020737	0.0225038	0.0476494
25	KR902766.1 I. vespertilionis Rijeka	0.22259	0.215529	0.215529	0.219948	0.222376	0.219948	0.222376	0.219948	0.219747	0.222169	0.22259	0.219948	0.219948	0.220156	0.215129	0.224815	0.140895	0.147347	0.145326	0.138763	0.0102654	0.0085413	0.0495013	0.0172729
