# Supplementary material for: High genetic diversity in hard ticks from a China-Myanmar border county
Source: Parasit Vectors. 2018 Aug 14;11:469. doi: 10.1186/s13071-018-3048-5 (PMC6092835; doi:10.1186/s13071-018-3048-5)
Supplement: Supplementary file 11 — Table S8. The pairwise K2P genetic distances for H. longicornis based on the 16S rRNA gene. (XLSX 45 kb) [file 13071_2018_3048_MOESM11_ESM.xlsx]

## Sheet: Table S8
Table S8. The pairwise K2P genetic distances for H. longicornis based on the 16S rRNA gene.
		1	2	3	4	5	6	7	8	9	10	11	12	13	14	15	16	17	18	19	20	21	22	23	24	25	26	27	28	29	30	31	32	33	34	35	36	37	38	39	40	41	42	43	44	45	46	47	48
1	MF629896.1 H. qinghaiensis
2	KX083342.1 H. longicornis	0.155873
3	KU986723.1 H. longicornis	0.155873	0
4	KU986722.1 H. longicornis	0.15955	0.00300301	0.00300301
5	KU986721.1 H. longicornis	0.15955	0.00300301	0.00300301	0.00602417
6	KU986720.1 H. longicornis	0.163271	0.00601281	0.00601281	0.00904313	0.00904313
7	KU986719.1 H. longicornis	0.155873	0.00602417	0.00602417	0.00906369	0.00906369	0.0120919
8	KU986718.1 H. longicornis	0.15955	0.00300301	0.00300301	0.00602417	0.00602417	0.00904313	0.00906369
9	KU986717.1 H. longicornis	0.15955	0.00300301	0.00300301	0	0.00602417	0.00904313	0.00906369	0.00602417
10	KU986716.1 H. longicornis	0.15955	0.00300301	0.00300301	0.00602417	0.00602417	0.00904313	0.00906369	0.00602417	0.00602417
11	KU986715.1 H. longicornis	0.166988	0.00904313	0.00904313	0.0120919	0.0120919	0.0151339	0.0151594	0.0120919	0.0120919	0.0120919
12	KU986714.1 H. longicornis	0.155873	0	0	0.00300301	0.00300301	0.00601281	0.00602417	0.00300301	0.00300301	0.00300301	0.00904313
13	KU986713.1 H. longicornis	0.163253	0.00602417	0.00602417	0.00300301	0.00906369	0.0120919	0.0121218	0.00906369	0.00300301	0.00906369	0.0151594	0.00602417
14	KU986712.1 H. longicornis	0.15955	0.00300301	0.00300301	0	0.00602417	0.00904313	0.00906369	0.00602417	0	0.00602417	0.0120919	0.00300301	0.00300301
15	KP300821.1 H. longicornis	0.155873	0	0	0.00300301	0.00300301	0.00601281	0.00602417	0.00300301	0.00300301	0.00300301	0.00904313	0	0.00602417	0.00300301
16	KR259993.1 H. longicornis	0.15955	0.00300301	0.00300301	0.00602417	0.00602417	0.00904313	0.00906369	0.00602417	0.00602417	0.00602417	0.0120919	0.00300301	0.00906369	0.00602417	0.00300301
17	KR259992.1 H. longicornis	0.155873	0	0	0.00300301	0.00300301	0.00601281	0.00602417	0.00300301	0.00300301	0.00300301	0.00904313	0	0.00602417	0.00300301	0	0.00300301
18	KR259991.1 H. longicornis	0.155873	0	0	0.00300301	0.00300301	0.00601281	0.00602417	0.00300301	0.00300301	0.00300301	0.00904313	0	0.00602417	0.00300301	0	0.00300301	0
19	KR259990.1 H. longicornis	0.155873	0	0	0.00300301	0.00300301	0.00601281	0.00602417	0.00300301	0.00300301	0.00300301	0.00904313	0	0.00602417	0.00300301	0	0.00300301	0	0
20	KJ710106.1 H. longicornis	0.155873	0.00602417	0.00602417	0.00300301	0.00906369	0.0120919	0.0121218	0.00906369	0.00300301	0.00906369	0.0151594	0.00602417	0.00602417	0.00300301	0.00602417	0.00906369	0.00602417	0.00602417	0.00602417
21	KJ710105.1 H. longicornis	0.155873	0	0	0.00300301	0.00300301	0.00601281	0.00602417	0.00300301	0.00300301	0.00300301	0.00904313	0	0.00602417	0.00300301	0	0.00300301	0	0	0	0.00602417
22	KJ710104.1 H. longicornis	0.155873	0	0	0.00300301	0.00300301	0.00601281	0.00602417	0.00300301	0.00300301	0.00300301	0.00904313	0	0.00602417	0.00300301	0	0.00300301	0	0	0	0.00602417	0
23	KJ710103.1 H. longicornis	0.155873	0	0	0.00300301	0.00300301	0.00601281	0.00602417	0.00300301	0.00300301	0.00300301	0.00904313	0	0.00602417	0.00300301	0	0.00300301	0	0	0	0.00602417	0	0
24	KJ710102.1 H. longicornis	0.155873	0	0	0.00300301	0.00300301	0.00601281	0.00602417	0.00300301	0.00300301	0.00300301	0.00904313	0	0.00602417	0.00300301	0	0.00300301	0	0	0	0.00602417	0	0	0
25	KJ710101.1 H. longicornis	0.155873	0	0	0.00300301	0.00300301	0.00601281	0.00602417	0.00300301	0.00300301	0.00300301	0.00904313	0	0.00602417	0.00300301	0	0.00300301	0	0	0	0.00602417	0	0	0	0
26	KJ710100.1 H. longicornis	0.155873	0	0	0.00300301	0.00300301	0.00601281	0.00602417	0.00300301	0.00300301	0.00300301	0.00904313	0	0.00602417	0.00300301	0	0.00300301	0	0	0	0.00602417	0	0	0	0	0
27	KJ710099.1 H. longicornis	0.155873	0	0	0.00300301	0.00300301	0.00601281	0.00602417	0.00300301	0.00300301	0.00300301	0.00904313	0	0.00602417	0.00300301	0	0.00300301	0	0	0	0.00602417	0	0	0	0	0	0
28	KJ710098.1 H. longicornis	0.155873	0	0	0.00300301	0.00300301	0.00601281	0.00602417	0.00300301	0.00300301	0.00300301	0.00904313	0	0.00602417	0.00300301	0	0.00300301	0	0	0	0.00602417	0	0	0	0	0	0	0
29	KJ710097.1 H. longicornis	0.155873	0	0	0.00300301	0.00300301	0.00601281	0.00602417	0.00300301	0.00300301	0.00300301	0.00904313	0	0.00602417	0.00300301	0	0.00300301	0	0	0	0.00602417	0	0	0	0	0	0	0	0
30	KJ710096.1 H. longicornis	0.155873	0	0	0.00300301	0.00300301	0.00601281	0.00602417	0.00300301	0.00300301	0.00300301	0.00904313	0	0.00602417	0.00300301	0	0.00300301	0	0	0	0.00602417	0	0	0	0	0	0	0	0	0
31	KJ710095.1 H. longicornis	0.155873	0	0	0.00300301	0.00300301	0.00601281	0.00602417	0.00300301	0.00300301	0.00300301	0.00904313	0	0.00602417	0.00300301	0	0.00300301	0	0	0	0.00602417	0	0	0	0	0	0	0	0	0	0
32	KJ710094.1 H. longicornis	0.155873	0	0	0.00300301	0.00300301	0.00601281	0.00602417	0.00300301	0.00300301	0.00300301	0.00904313	0	0.00602417	0.00300301	0	0.00300301	0	0	0	0.00602417	0	0	0	0	0	0	0	0	0	0	0
33	KJ710093.1 H. longicornis	0.155873	0	0	0.00300301	0.00300301	0.00601281	0.00602417	0.00300301	0.00300301	0.00300301	0.00904313	0	0.00602417	0.00300301	0	0.00300301	0	0	0	0.00602417	0	0	0	0	0	0	0	0	0	0	0	0
34	KJ710092.1 H. longicornis	0.155873	0	0	0.00300301	0.00300301	0.00601281	0.00602417	0.00300301	0.00300301	0.00300301	0.00904313	0	0.00602417	0.00300301	0	0.00300301	0	0	0	0.00602417	0	0	0	0	0	0	0	0	0	0	0	0	0
35	KJ710091.1 H. longicornis	0.155873	0	0	0.00300301	0.00300301	0.00601281	0.00602417	0.00300301	0.00300301	0.00300301	0.00904313	0	0.00602417	0.00300301	0	0.00300301	0	0	0	0.00602417	0	0	0	0	0	0	0	0	0	0	0	0	0	0
36	KJ710090.1 H. longicornis	0.155873	0	0	0.00300301	0.00300301	0.00601281	0.00602417	0.00300301	0.00300301	0.00300301	0.00904313	0	0.00602417	0.00300301	0	0.00300301	0	0	0	0.00602417	0	0	0	0	0	0	0	0	0	0	0	0	0	0	0
37	KJ710089.1 H. longicornis	0.155873	0	0	0.00300301	0.00300301	0.00601281	0.00602417	0.00300301	0.00300301	0.00300301	0.00904313	0	0.00602417	0.00300301	0	0.00300301	0	0	0	0.00602417	0	0	0	0	0	0	0	0	0	0	0	0	0	0	0	0
38	KJ710088.1 H. longicornis	0.155873	0	0	0.00300301	0.00300301	0.00601281	0.00602417	0.00300301	0.00300301	0.00300301	0.00904313	0	0.00602417	0.00300301	0	0.00300301	0	0	0	0.00602417	0	0	0	0	0	0	0	0	0	0	0	0	0	0	0	0	0
39	KJ710087.1 H. longicornis	0.155873	0	0	0.00300301	0.00300301	0.00601281	0.00602417	0.00300301	0.00300301	0.00300301	0.00904313	0	0.00602417	0.00300301	0	0.00300301	0	0	0	0.00602417	0	0	0	0	0	0	0	0	0	0	0	0	0	0	0	0	0	0
40	KJ710086.1 H. longicornis	0.155873	0	0	0.00300301	0.00300301	0.00601281	0.00602417	0.00300301	0.00300301	0.00300301	0.00904313	0	0.00602417	0.00300301	0	0.00300301	0	0	0	0.00602417	0	0	0	0	0	0	0	0	0	0	0	0	0	0	0	0	0	0	0
41	KJ710085.1 H. longicornis	0.155873	0	0	0.00300301	0.00300301	0.00601281	0.00602417	0.00300301	0.00300301	0.00300301	0.00904313	0	0.00602417	0.00300301	0	0.00300301	0	0	0	0.00602417	0	0	0	0	0	0	0	0	0	0	0	0	0	0	0	0	0	0	0	0
42	KJ710084.1 H. longicornis	0.155873	0	0	0.00300301	0.00300301	0.00601281	0.00602417	0.00300301	0.00300301	0.00300301	0.00904313	0	0.00602417	0.00300301	0	0.00300301	0	0	0	0.00602417	0	0	0	0	0	0	0	0	0	0	0	0	0	0	0	0	0	0	0	0	0
43	KJ710083.1 H. longicornis	0.155873	0	0	0.00300301	0.00300301	0.00601281	0.00602417	0.00300301	0.00300301	0.00300301	0.00904313	0	0.00602417	0.00300301	0	0.00300301	0	0	0	0.00602417	0	0	0	0	0	0	0	0	0	0	0	0	0	0	0	0	0	0	0	0	0	0
44	KJ710082.1 H. longicornis	0.155873	0	0	0.00300301	0.00300301	0.00601281	0.00602417	0.00300301	0.00300301	0.00300301	0.00904313	0	0.00602417	0.00300301	0	0.00300301	0	0	0	0.00602417	0	0	0	0	0	0	0	0	0	0	0	0	0	0	0	0	0	0	0	0	0	0	0
45	KJ710081.1 H. longicornis	0.155873	0	0	0.00300301	0.00300301	0.00601281	0.00602417	0.00300301	0.00300301	0.00300301	0.00904313	0	0.00602417	0.00300301	0	0.00300301	0	0	0	0.00602417	0	0	0	0	0	0	0	0	0	0	0	0	0	0	0	0	0	0	0	0	0	0	0	0
46	KJ710080.1 H. longicornis	0.155873	0	0	0.00300301	0.00300301	0.00601281	0.00602417	0.00300301	0.00300301	0.00300301	0.00904313	0	0.00602417	0.00300301	0	0.00300301	0	0	0	0.00602417	0	0	0	0	0	0	0	0	0	0	0	0	0	0	0	0	0	0	0	0	0	0	0	0	0
47	KJ710079.1 H. longicornis	0.155873	0	0	0.00300301	0.00300301	0.00601281	0.00602417	0.00300301	0.00300301	0.00300301	0.00904313	0	0.00602417	0.00300301	0	0.00300301	0	0	0	0.00602417	0	0	0	0	0	0	0	0	0	0	0	0	0	0	0	0	0	0	0	0	0	0	0	0	0	0
48	KJ710078.1 H. longicornis	0.155873	0	0	0.00300301	0.00300301	0.00601281	0.00602417	0.00300301	0.00300301	0.00300301	0.00904313	0	0.00602417	0.00300301	0	0.00300301	0	0	0	0.00602417	0	0	0	0	0	0	0	0	0	0	0	0	0	0	0	0	0	0	0	0	0	0	0	0	0	0	0
49	KJ710077.1 H. longicornis	0.155873	0	0	0.00300301	0.00300301	0.00601281	0.00602417	0.00300301	0.00300301	0.00300301	0.00904313	0	0.00602417	0.00300301	0	0.00300301	0	0	0	0.00602417	0	0	0	0	0	0	0	0	0	0	0	0	0	0	0	0	0	0	0	0	0	0	0	0	0	0	0	0
50	KJ710076.1 H. longicornis	0.155873	0	0	0.00300301	0.00300301	0.00601281	0.00602417	0.00300301	0.00300301	0.00300301	0.00904313	0	0.00602417	0.00300301	0	0.00300301	0	0	0	0.00602417	0	0	0	0	0	0	0	0	0	0	0	0	0	0	0	0	0	0	0	0	0	0	0	0	0	0	0	0
51	KJ710075.1 H. longicornis	0.155873	0	0	0.00300301	0.00300301	0.00601281	0.00602417	0.00300301	0.00300301	0.00300301	0.00904313	0	0.00602417	0.00300301	0	0.00300301	0	0	0	0.00602417	0	0	0	0	0	0	0	0	0	0	0	0	0	0	0	0	0	0	0	0	0	0	0	0	0	0	0	0
52	KJ710074.1 H. longicornis	0.155873	0	0	0.00300301	0.00300301	0.00601281	0.00602417	0.00300301	0.00300301	0.00300301	0.00904313	0	0.00602417	0.00300301	0	0.00300301	0	0	0	0.00602417	0	0	0	0	0	0	0	0	0	0	0	0	0	0	0	0	0	0	0	0	0	0	0	0	0	0	0	0
53	KJ710073.1 H. longicornis	0.155873	0	0	0.00300301	0.00300301	0.00601281	0.00602417	0.00300301	0.00300301	0.00300301	0.00904313	0	0.00602417	0.00300301	0	0.00300301	0	0	0	0.00602417	0	0	0	0	0	0	0	0	0	0	0	0	0	0	0	0	0	0	0	0	0	0	0	0	0	0	0	0
54	KJ710072.1 H. longicornis	0.152186	0.00300076	0.00300076	0.00601281	0.00601281	0.00903625	0.00904313	0.00601281	0.00601281	0.00601281	0.0120758	0.00300076	0.00904313	0.00601281	0.00300076	0.00601281	0.00300076	0.00300076	0.00300076	0.00904313	0.00300076	0.00300076	0.00300076	0.00300076	0.00300076	0.00300076	0.00300076	0.00300076	0.00300076	0.00300076	0.00300076	0.00300076	0.00300076	0.00300076	0.00300076	0.00300076	0.00300076	0.00300076	0.00300076	0.00300076	0.00300076	0.00300076	0.00300076	0.00300076	0.00300076	0.00300076	0.00300076	0.00300076
55	KJ710071.1 H. longicornis	0.155873	0	0	0.00300301	0.00300301	0.00601281	0.00602417	0.00300301	0.00300301	0.00300301	0.00904313	0	0.00602417	0.00300301	0	0.00300301	0	0	0	0.00602417	0	0	0	0	0	0	0	0	0	0	0	0	0	0	0	0	0	0	0	0	0	0	0	0	0	0	0	0
56	KJ710070.1 H. longicornis	0.155873	0	0	0.00300301	0.00300301	0.00601281	0.00602417	0.00300301	0.00300301	0.00300301	0.00904313	0	0.00602417	0.00300301	0	0.00300301	0	0	0	0.00602417	0	0	0	0	0	0	0	0	0	0	0	0	0	0	0	0	0	0	0	0	0	0	0	0	0	0	0	0
57	KJ710069.1 H. longicornis	0.155873	0	0	0.00300301	0.00300301	0.00601281	0.00602417	0.00300301	0.00300301	0.00300301	0.00904313	0	0.00602417	0.00300301	0	0.00300301	0	0	0	0.00602417	0	0	0	0	0	0	0	0	0	0	0	0	0	0	0	0	0	0	0	0	0	0	0	0	0	0	0	0
58	KJ710068.1 H. longicornis	0.155873	0	0	0.00300301	0.00300301	0.00601281	0.00602417	0.00300301	0.00300301	0.00300301	0.00904313	0	0.00602417	0.00300301	0	0.00300301	0	0	0	0.00602417	0	0	0	0	0	0	0	0	0	0	0	0	0	0	0	0	0	0	0	0	0	0	0	0	0	0	0	0
59	AB819210.1 H. longicornis	0.155873	0	0	0.00300301	0.00300301	0.00601281	0.00602417	0.00300301	0.00300301	0.00300301	0.00904313	0	0.00602417	0.00300301	0	0.00300301	0	0	0	0.00602417	0	0	0	0	0	0	0	0	0	0	0	0	0	0	0	0	0	0	0	0	0	0	0	0	0	0	0	0
60	AB819209.1 H. longicornis	0.155873	0	0	0.00300301	0.00300301	0.00601281	0.00602417	0.00300301	0.00300301	0.00300301	0.00904313	0	0.00602417	0.00300301	0	0.00300301	0	0	0	0.00602417	0	0	0	0	0	0	0	0	0	0	0	0	0	0	0	0	0	0	0	0	0	0	0	0	0	0	0	0
61	AB819208.1 H. longicornis	0.15955	0.00300301	0.00300301	0.00602417	0.00602417	0.00904313	0.00906369	0.00602417	0.00602417	0.00602417	0.0120919	0.00300301	0.00906369	0.00602417	0.00300301	0.00602417	0.00300301	0.00300301	0.00300301	0.00906369	0.00300301	0.00300301	0.00300301	0.00300301	0.00300301	0.00300301	0.00300301	0.00300301	0.00300301	0.00300301	0.00300301	0.00300301	0.00300301	0.00300301	0.00300301	0.00300301	0.00300301	0.00300301	0.00300301	0.00300301	0.00300301	0.00300301	0.00300301	0.00300301	0.00300301	0.00300301	0.00300301	0.00300301
62	AB819207.1 H. longicornis	0.152186	0.00300076	0.00300076	0.00601281	0.00601281	0.00903625	0.00904313	0.00601281	0.00601281	0.00601281	0.0120758	0.00300076	0.00904313	0.00601281	0.00300076	0.00601281	0.00300076	0.00300076	0.00300076	0.00904313	0.00300076	0.00300076	0.00300076	0.00300076	0.00300076	0.00300076	0.00300076	0.00300076	0.00300076	0.00300076	0.00300076	0.00300076	0.00300076	0.00300076	0.00300076	0.00300076	0.00300076	0.00300076	0.00300076	0.00300076	0.00300076	0.00300076	0.00300076	0.00300076	0.00300076	0.00300076	0.00300076	0.00300076
63	AB819206.1 H. longicornis	0.155873	0	0	0.00300301	0.00300301	0.00601281	0.00602417	0.00300301	0.00300301	0.00300301	0.00904313	0	0.00602417	0.00300301	0	0.00300301	0	0	0	0.00602417	0	0	0	0	0	0	0	0	0	0	0	0	0	0	0	0	0	0	0	0	0	0	0	0	0	0	0	0
64	AB819205.1 H. longicornis	0.155873	0	0	0.00300301	0.00300301	0.00601281	0.00602417	0.00300301	0.00300301	0.00300301	0.00904313	0	0.00602417	0.00300301	0	0.00300301	0	0	0	0.00602417	0	0	0	0	0	0	0	0	0	0	0	0	0	0	0	0	0	0	0	0	0	0	0	0	0	0	0	0
65	KC203361.1 H. longicornis	0.155873	0	0	0.00300301	0.00300301	0.00601281	0.00602417	0.00300301	0.00300301	0.00300301	0.00904313	0	0.00602417	0.00300301	0	0.00300301	0	0	0	0.00602417	0	0	0	0	0	0	0	0	0	0	0	0	0	0	0	0	0	0	0	0	0	0	0	0	0	0	0	0
66	KC203360.1 H. longicornis	0.155873	0.00300301	0.00300301	0.00602417	0.00602417	0.00904313	0.00906369	0.00602417	0.00602417	0.00602417	0.0120919	0.00300301	0.00906369	0.00602417	0.00300301	0.00602417	0.00300301	0.00300301	0.00300301	0.00906369	0.00300301	0.00300301	0.00300301	0.00300301	0.00300301	0.00300301	0.00300301	0.00300301	0.00300301	0.00300301	0.00300301	0.00300301	0.00300301	0.00300301	0.00300301	0.00300301	0.00300301	0.00300301	0.00300301	0.00300301	0.00300301	0.00300301	0.00300301	0.00300301	0.00300301	0.00300301	0.00300301	0.00300301
67	KC203359.1 H. longicornis	0.155873	0.00300301	0.00300301	0.00602417	0.00602417	0.00904313	0.00906369	0.00602417	0.00602417	0.00602417	0.0120919	0.00300301	0.00906369	0.00602417	0.00300301	0.00602417	0.00300301	0.00300301	0.00300301	0.00906369	0.00300301	0.00300301	0.00300301	0.00300301	0.00300301	0.00300301	0.00300301	0.00300301	0.00300301	0.00300301	0.00300301	0.00300301	0.00300301	0.00300301	0.00300301	0.00300301	0.00300301	0.00300301	0.00300301	0.00300301	0.00300301	0.00300301	0.00300301	0.00300301	0.00300301	0.00300301	0.00300301	0.00300301
68	KC203358.1 H. longicornis	0.155873	0	0	0.00300301	0.00300301	0.00601281	0.00602417	0.00300301	0.00300301	0.00300301	0.00904313	0	0.00602417	0.00300301	0	0.00300301	0	0	0	0.00602417	0	0	0	0	0	0	0	0	0	0	0	0	0	0	0	0	0	0	0	0	0	0	0	0	0	0	0	0
69	KC203357.1 H. longicornis	0.155873	0	0	0.00300301	0.00300301	0.00601281	0.00602417	0.00300301	0.00300301	0.00300301	0.00904313	0	0.00602417	0.00300301	0	0.00300301	0	0	0	0.00602417	0	0	0	0	0	0	0	0	0	0	0	0	0	0	0	0	0	0	0	0	0	0	0	0	0	0	0	0
70	KC203356.1 H. longicornis	0.155873	0	0	0.00300301	0.00300301	0.00601281	0.00602417	0.00300301	0.00300301	0.00300301	0.00904313	0	0.00602417	0.00300301	0	0.00300301	0	0	0	0.00602417	0	0	0	0	0	0	0	0	0	0	0	0	0	0	0	0	0	0	0	0	0	0	0	0	0	0	0	0
71	KC203355.1 H. longicornis	0.155873	0	0	0.00300301	0.00300301	0.00601281	0.00602417	0.00300301	0.00300301	0.00300301	0.00904313	0	0.00602417	0.00300301	0	0.00300301	0	0	0	0.00602417	0	0	0	0	0	0	0	0	0	0	0	0	0	0	0	0	0	0	0	0	0	0	0	0	0	0	0	0
72	KC203354.1 H. longicornis	0.155873	0	0	0.00300301	0.00300301	0.00601281	0.00602417	0.00300301	0.00300301	0.00300301	0.00904313	0	0.00602417	0.00300301	0	0.00300301	0	0	0	0.00602417	0	0	0	0	0	0	0	0	0	0	0	0	0	0	0	0	0	0	0	0	0	0	0	0	0	0	0	0
73	KC203353.1 H. longicornis	0.155873	0	0	0.00300301	0.00300301	0.00601281	0.00602417	0.00300301	0.00300301	0.00300301	0.00904313	0	0.00602417	0.00300301	0	0.00300301	0	0	0	0.00602417	0	0	0	0	0	0	0	0	0	0	0	0	0	0	0	0	0	0	0	0	0	0	0	0	0	0	0	0
74	KC203352.1 H. longicornis	0.155873	0	0	0.00300301	0.00300301	0.00601281	0.00602417	0.00300301	0.00300301	0.00300301	0.00904313	0	0.00602417	0.00300301	0	0.00300301	0	0	0	0.00602417	0	0	0	0	0	0	0	0	0	0	0	0	0	0	0	0	0	0	0	0	0	0	0	0	0	0	0	0
75	KC203342.1 H. longicornis	0.15955	0.00602417	0.00602417	0.00300301	0.00906369	0.0120919	0.0121218	0.00906369	0.00300301	0.00906369	0.0151594	0.00602417	0.00602417	0.00300301	0.00602417	0.00906369	0.00602417	0.00602417	0.00602417	0.00602417	0.00602417	0.00602417	0.00602417	0.00602417	0.00602417	0.00602417	0.00602417	0.00602417	0.00602417	0.00602417	0.00602417	0.00602417	0.00602417	0.00602417	0.00602417	0.00602417	0.00602417	0.00602417	0.00602417	0.00602417	0.00602417	0.00602417	0.00602417	0.00602417	0.00602417	0.00602417	0.00602417	0.00602417
76	KC203341.1 H. longicornis	0.155873	0.00300301	0.00300301	0.00602417	0.00602417	0.00904313	0.00906369	0.00602417	0.00602417	0.00602417	0.0120919	0.00300301	0.00906369	0.00602417	0.00300301	0.00602417	0.00300301	0.00300301	0.00300301	0.00906369	0.00300301	0.00300301	0.00300301	0.00300301	0.00300301	0.00300301	0.00300301	0.00300301	0.00300301	0.00300301	0.00300301	0.00300301	0.00300301	0.00300301	0.00300301	0.00300301	0.00300301	0.00300301	0.00300301	0.00300301	0.00300301	0.00300301	0.00300301	0.00300301	0.00300301	0.00300301	0.00300301	0.00300301
77	JF979374.1 H. longicornis	0.155873	0	0	0.00300301	0.00300301	0.00601281	0.00602417	0.00300301	0.00300301	0.00300301	0.00904313	0	0.00602417	0.00300301	0	0.00300301	0	0	0	0.00602417	0	0	0	0	0	0	0	0	0	0	0	0	0	0	0	0	0	0	0	0	0	0	0	0	0	0	0	0
78	JF979373.1 H. longicornis	0.155873	0	0	0.00300301	0.00300301	0.00601281	0.00602417	0.00300301	0.00300301	0.00300301	0.00904313	0	0.00602417	0.00300301	0	0.00300301	0	0	0	0.00602417	0	0	0	0	0	0	0	0	0	0	0	0	0	0	0	0	0	0	0	0	0	0	0	0	0	0	0	0
79	FJ712721.1 H. longicornis	0.15955	0.00300301	0.00300301	0	0.00602417	0.00904313	0.00906369	0.00602417	0	0.00602417	0.0120919	0.00300301	0.00300301	0	0.00300301	0.00602417	0.00300301	0.00300301	0.00300301	0.00300301	0.00300301	0.00300301	0.00300301	0.00300301	0.00300301	0.00300301	0.00300301	0.00300301	0.00300301	0.00300301	0.00300301	0.00300301	0.00300301	0.00300301	0.00300301	0.00300301	0.00300301	0.00300301	0.00300301	0.00300301	0.00300301	0.00300301	0.00300301	0.00300301	0.00300301	0.00300301	0.00300301	0.00300301
80	KX450305.1 H. longicornis	0.163253	0.00602417	0.00602417	0.00300301	0.00906369	0.0120919	0.0121218	0.00906369	0.00300301	0.00906369	0.0151594	0.00602417	0.00602417	0.00300301	0.00602417	0.00906369	0.00602417	0.00602417	0.00602417	0.00602417	0.00602417	0.00602417	0.00602417	0.00602417	0.00602417	0.00602417	0.00602417	0.00602417	0.00602417	0.00602417	0.00602417	0.00602417	0.00602417	0.00602417	0.00602417	0.00602417	0.00602417	0.00602417	0.00602417	0.00602417	0.00602417	0.00602417	0.00602417	0.00602417	0.00602417	0.00602417	0.00602417	0.00602417
81	KX450304.1 H. longicornis	0.15955	0.00300301	0.00300301	0	0.00602417	0.00904313	0.00906369	0.00602417	0	0.00602417	0.0120919	0.00300301	0.00300301	0	0.00300301	0.00602417	0.00300301	0.00300301	0.00300301	0.00300301	0.00300301	0.00300301	0.00300301	0.00300301	0.00300301	0.00300301	0.00300301	0.00300301	0.00300301	0.00300301	0.00300301	0.00300301	0.00300301	0.00300301	0.00300301	0.00300301	0.00300301	0.00300301	0.00300301	0.00300301	0.00300301	0.00300301	0.00300301	0.00300301	0.00300301	0.00300301	0.00300301	0.00300301
82	KX450303.1 H. longicornis	0.163253	0.00602417	0.00602417	0.00300301	0.00906369	0.0120919	0.0121218	0.00906369	0.00300301	0.00906369	0.0151594	0.00602417	0.00602417	0.00300301	0.00602417	0.00906369	0.00602417	0.00602417	0.00602417	0.00602417	0.00602417	0.00602417	0.00602417	0.00602417	0.00602417	0.00602417	0.00602417	0.00602417	0.00602417	0.00602417	0.00602417	0.00602417	0.00602417	0.00602417	0.00602417	0.00602417	0.00602417	0.00602417	0.00602417	0.00602417	0.00602417	0.00602417	0.00602417	0.00602417	0.00602417	0.00602417	0.00602417	0.00602417
83	KX450302.1 H. longicornis	0.155849	0.00601281	0.00601281	0.00300076	0.00904313	0.0120758	0.0120919	0.00904313	0.00300076	0.00904313	0.0151339	0.00601281	0.00601281	0.00300076	0.00601281	0.00904313	0.00601281	0.00601281	0.00601281	0.00601281	0.00601281	0.00601281	0.00601281	0.00601281	0.00601281	0.00601281	0.00601281	0.00601281	0.00601281	0.00601281	0.00601281	0.00601281	0.00601281	0.00601281	0.00601281	0.00601281	0.00601281	0.00601281	0.00601281	0.00601281	0.00601281	0.00601281	0.00601281	0.00601281	0.00601281	0.00601281	0.00601281	0.00601281
84	KX450301.1 H. longicornis	0.155873	0.00602417	0.00602417	0.00300301	0.00906369	0.0120919	0.0121218	0.00906369	0.00300301	0.00906369	0.0151594	0.00602417	0.00602417	0.00300301	0.00602417	0.00906369	0.00602417	0.00602417	0.00602417	0	0.00602417	0.00602417	0.00602417	0.00602417	0.00602417	0.00602417	0.00602417	0.00602417	0.00602417	0.00602417	0.00602417	0.00602417	0.00602417	0.00602417	0.00602417	0.00602417	0.00602417	0.00602417	0.00602417	0.00602417	0.00602417	0.00602417	0.00602417	0.00602417	0.00602417	0.00602417	0.00602417	0.00602417
85	KX450300.1 H. longicornis	0.163271	0.00601281	0.00601281	0.00300076	0.00904313	0.0120758	0.0120919	0.00904313	0.00300076	0.00904313	0.0151339	0.00601281	0.00601281	0.00300076	0.00601281	0.00904313	0.00601281	0.00601281	0.00601281	0.00601281	0.00601281	0.00601281	0.00601281	0.00601281	0.00601281	0.00601281	0.00601281	0.00601281	0.00601281	0.00601281	0.00601281	0.00601281	0.00601281	0.00601281	0.00601281	0.00601281	0.00601281	0.00601281	0.00601281	0.00601281	0.00601281	0.00601281	0.00601281	0.00601281	0.00601281	0.00601281	0.00601281	0.00601281
86	KX450299.1 H. longicornis	0.15955	0.00300301	0.00300301	0	0.00602417	0.00904313	0.00906369	0.00602417	0	0.00602417	0.0120919	0.00300301	0.00300301	0	0.00300301	0.00602417	0.00300301	0.00300301	0.00300301	0.00300301	0.00300301	0.00300301	0.00300301	0.00300301	0.00300301	0.00300301	0.00300301	0.00300301	0.00300301	0.00300301	0.00300301	0.00300301	0.00300301	0.00300301	0.00300301	0.00300301	0.00300301	0.00300301	0.00300301	0.00300301	0.00300301	0.00300301	0.00300301	0.00300301	0.00300301	0.00300301	0.00300301	0.00300301
87	KX450298.1 H. longicornis	0.15955	0.00300301	0.00300301	0	0.00602417	0.00904313	0.00906369	0.00602417	0	0.00602417	0.0120919	0.00300301	0.00300301	0	0.00300301	0.00602417	0.00300301	0.00300301	0.00300301	0.00300301	0.00300301	0.00300301	0.00300301	0.00300301	0.00300301	0.00300301	0.00300301	0.00300301	0.00300301	0.00300301	0.00300301	0.00300301	0.00300301	0.00300301	0.00300301	0.00300301	0.00300301	0.00300301	0.00300301	0.00300301	0.00300301	0.00300301	0.00300301	0.00300301	0.00300301	0.00300301	0.00300301	0.00300301
88	KX450297.1 H. longicornis	0.15955	0.00300301	0.00300301	0	0.00602417	0.00904313	0.00906369	0.00602417	0	0.00602417	0.0120919	0.00300301	0.00300301	0	0.00300301	0.00602417	0.00300301	0.00300301	0.00300301	0.00300301	0.00300301	0.00300301	0.00300301	0.00300301	0.00300301	0.00300301	0.00300301	0.00300301	0.00300301	0.00300301	0.00300301	0.00300301	0.00300301	0.00300301	0.00300301	0.00300301	0.00300301	0.00300301	0.00300301	0.00300301	0.00300301	0.00300301	0.00300301	0.00300301	0.00300301	0.00300301	0.00300301	0.00300301
89	KX450296.1 H. longicornis	0.155873	0.00906369	0.00906369	0.00602417	0.0121218	0.0151594	0.0151987	0.0121218	0.00602417	0.0121218	0.0182458	0.00906369	0.00906369	0.00602417	0.00906369	0.0121218	0.00906369	0.00906369	0.00906369	0.00300301	0.00906369	0.00906369	0.00906369	0.00906369	0.00906369	0.00906369	0.00906369	0.00906369	0.00906369	0.00906369	0.00906369	0.00906369	0.00906369	0.00906369	0.00906369	0.00906369	0.00906369	0.00906369	0.00906369	0.00906369	0.00906369	0.00906369	0.00906369	0.00906369	0.00906369	0.00906369	0.00906369	0.00906369
90	KX450295.1 H. longicornis	0.15955	0.00602417	0.00602417	0.00300301	0.00906369	0.0120919	0.0121218	0.00906369	0.00300301	0.00906369	0.0151594	0.00602417	0.00602417	0.00300301	0.00602417	0.00906369	0.00602417	0.00602417	0.00602417	0.00602417	0.00602417	0.00602417	0.00602417	0.00602417	0.00602417	0.00602417	0.00602417	0.00602417	0.00602417	0.00602417	0.00602417	0.00602417	0.00602417	0.00602417	0.00602417	0.00602417	0.00602417	0.00602417	0.00602417	0.00602417	0.00602417	0.00602417	0.00602417	0.00602417	0.00602417	0.00602417	0.00602417	0.00602417
91	KX450294.1 H. longicornis	0.155873	0	0	0.00300301	0.00300301	0.00601281	0.00602417	0.00300301	0.00300301	0.00300301	0.00904313	0	0.00602417	0.00300301	0	0.00300301	0	0	0	0.00602417	0	0	0	0	0	0	0	0	0	0	0	0	0	0	0	0	0	0	0	0	0	0	0	0	0	0	0	0
92	KX450293.1 H. longicornis	0.155873	0	0	0.00300301	0.00300301	0.00601281	0.00602417	0.00300301	0.00300301	0.00300301	0.00904313	0	0.00602417	0.00300301	0	0.00300301	0	0	0	0.00602417	0	0	0	0	0	0	0	0	0	0	0	0	0	0	0	0	0	0	0	0	0	0	0	0	0	0	0	0
93	KX450292.1 H. longicornis	0.163271	0.00601281	0.00601281	0.00300076	0.00904313	0.0120758	0.0120919	0.00904313	0.00300076	0.00904313	0.0151339	0.00601281	0.00601281	0.00300076	0.00601281	0.00904313	0.00601281	0.00601281	0.00601281	0.00601281	0.00601281	0.00601281	0.00601281	0.00601281	0.00601281	0.00601281	0.00601281	0.00601281	0.00601281	0.00601281	0.00601281	0.00601281	0.00601281	0.00601281	0.00601281	0.00601281	0.00601281	0.00601281	0.00601281	0.00601281	0.00601281	0.00601281	0.00601281	0.00601281	0.00601281	0.00601281	0.00601281	0.00601281
94	KX450291.1 H. longicornis	0.15955	0.00300301	0.00300301	0	0.00602417	0.00904313	0.00906369	0.00602417	0	0.00602417	0.0120919	0.00300301	0.00300301	0	0.00300301	0.00602417	0.00300301	0.00300301	0.00300301	0.00300301	0.00300301	0.00300301	0.00300301	0.00300301	0.00300301	0.00300301	0.00300301	0.00300301	0.00300301	0.00300301	0.00300301	0.00300301	0.00300301	0.00300301	0.00300301	0.00300301	0.00300301	0.00300301	0.00300301	0.00300301	0.00300301	0.00300301	0.00300301	0.00300301	0.00300301	0.00300301	0.00300301	0.00300301
95	KP324925.1 H. longicornis	0.155873	0	0	0.00300301	0.00300301	0.00601281	0.00602417	0.00300301	0.00300301	0.00300301	0.00904313	0	0.00602417	0.00300301	0	0.00300301	0	0	0	0.00602417	0	0	0	0	0	0	0	0	0	0	0	0	0	0	0	0	0	0	0	0	0	0	0	0	0	0	0	0
96	KJ652225.1 H. longicornis	0.155873	0	0	0.00300301	0.00300301	0.00601281	0.00602417	0.00300301	0.00300301	0.00300301	0.00904313	0	0.00602417	0.00300301	0	0.00300301	0	0	0	0.00602417	0	0	0	0	0	0	0	0	0	0	0	0	0	0	0	0	0	0	0	0	0	0	0	0	0	0	0	0
97	JX051073.1 H. longicornis	0.155873	0	0	0.00300301	0.00300301	0.00601281	0.00602417	0.00300301	0.00300301	0.00300301	0.00904313	0	0.00602417	0.00300301	0	0.00300301	0	0	0	0.00602417	0	0	0	0	0	0	0	0	0	0	0	0	0	0	0	0	0	0	0	0	0	0	0	0	0	0	0	0
98	JX051071.1 H. longicornis	0.155873	0	0	0.00300301	0.00300301	0.00601281	0.00602417	0.00300301	0.00300301	0.00300301	0.00904313	0	0.00602417	0.00300301	0	0.00300301	0	0	0	0.00602417	0	0	0	0	0	0	0	0	0	0	0	0	0	0	0	0	0	0	0	0	0	0	0	0	0	0	0	0
99	JX051070.1 H. longicornis	0.155873	0	0	0.00300301	0.00300301	0.00601281	0.00602417	0.00300301	0.00300301	0.00300301	0.00904313	0	0.00602417	0.00300301	0	0.00300301	0	0	0	0.00602417	0	0	0	0	0	0	0	0	0	0	0	0	0	0	0	0	0	0	0	0	0	0	0	0	0	0	0	0
100	JX051069.1 H. longicornis	0.155873	0	0	0.00300301	0.00300301	0.00601281	0.00602417	0.00300301	0.00300301	0.00300301	0.00904313	0	0.00602417	0.00300301	0	0.00300301	0	0	0	0.00602417	0	0	0	0	0	0	0	0	0	0	0	0	0	0	0	0	0	0	0	0	0	0	0	0	0	0	0	0
101	JX051067.1 H. longicornis	0.155873	0	0	0.00300301	0.00300301	0.00601281	0.00602417	0.00300301	0.00300301	0.00300301	0.00904313	0	0.00602417	0.00300301	0	0.00300301	0	0	0	0.00602417	0	0	0	0	0	0	0	0	0	0	0	0	0	0	0	0	0	0	0	0	0	0	0	0	0	0	0	0
102	JX051066.1 H. longicornis	0.155873	0	0	0.00300301	0.00300301	0.00601281	0.00602417	0.00300301	0.00300301	0.00300301	0.00904313	0	0.00602417	0.00300301	0	0.00300301	0	0	0	0.00602417	0	0	0	0	0	0	0	0	0	0	0	0	0	0	0	0	0	0	0	0	0	0	0	0	0	0	0	0
103	MG696723.1 H. longicornis	0.163271	0.0120919	0.0120919	0.0151594	0.0151594	0.0182108	0.0182458	0.0151594	0.0151594	0.0151594	0.0213068	0.0120919	0.0182458	0.0151594	0.0120919	0.0151594	0.0120919	0.0120919	0.0120919	0.0182458	0.0120919	0.0120919	0.0120919	0.0120919	0.0120919	0.0120919	0.0120919	0.0120919	0.0120919	0.0120919	0.0120919	0.0120919	0.0120919	0.0120919	0.0120919	0.0120919	0.0120919	0.0120919	0.0120919	0.0120919	0.0120919	0.0120919	0.0120919	0.0120919	0.0120919	0.0120919	0.0120919	0.0120919
104	MG696722.1 H. longicornis	0.159581	0.00904313	0.00904313	0.0120919	0.0120919	0.0151339	0.0151594	0.0120919	0.0120919	0.0120919	0.0182108	0.00904313	0.0151594	0.0120919	0.00904313	0.0120919	0.00904313	0.00904313	0.00904313	0.0151594	0.00904313	0.00904313	0.00904313	0.00904313	0.00904313	0.00904313	0.00904313	0.00904313	0.00904313	0.00904313	0.00904313	0.00904313	0.00904313	0.00904313	0.00904313	0.00904313	0.00904313	0.00904313	0.00904313	0.00904313	0.00904313	0.00904313	0.00904313	0.00904313	0.00904313	0.00904313	0.00904313	0.00904313
105	JX051065.1 H. longicornis	0.155873	0	0	0.00300301	0.00300301	0.00601281	0.00602417	0.00300301	0.00300301	0.00300301	0.00904313	0	0.00602417	0.00300301	0	0.00300301	0	0	0	0.00602417	0	0	0	0	0	0	0	0	0	0	0	0	0	0	0	0	0	0	0	0	0	0	0	0	0	0	0	0
106	JX051064.1 H. longicornis	0.155873	0	0	0.00300301	0.00300301	0.00601281	0.00602417	0.00300301	0.00300301	0.00300301	0.00904313	0	0.00602417	0.00300301	0	0.00300301	0	0	0	0.00602417	0	0	0	0	0	0	0	0	0	0	0	0	0	0	0	0	0	0	0	0	0	0	0	0	0	0	0	0
107	MH208533 H. longicornis T223 present study	0.155873	0	0	0.00300301	0.00300301	0.00601281	0.00602417	0.00300301	0.00300301	0.00300301	0.00904313	0	0.00602417	0.00300301	0	0.00300301	0	0	0	0.00602417	0	0	0	0	0	0	0	0	0	0	0	0	0	0	0	0	0	0	0	0	0	0	0	0	0	0	0	0
108	MH208534 H. longicornis T482 present study	0.159581	0.00300076	0.00300076	0.00601281	0.00601281	0.00903625	0.00904313	0.00601281	0.00601281	0.00601281	0.0120758	0.00300076	0.00904313	0.00601281	0.00300076	0.00601281	0.00300076	0.00300076	0.00300076	0.00904313	0.00300076	0.00300076	0.00300076	0.00300076	0.00300076	0.00300076	0.00300076	0.00300076	0.00300076	0.00300076	0.00300076	0.00300076	0.00300076	0.00300076	0.00300076	0.00300076	0.00300076	0.00300076	0.00300076	0.00300076	0.00300076	0.00300076	0.00300076	0.00300076	0.00300076	0.00300076	0.00300076	0.00300076
109	MH208535 H. longicornis T486 present study	0.155873	0	0	0.00300301	0.00300301	0.00601281	0.00602417	0.00300301	0.00300301	0.00300301	0.00904313	0	0.00602417	0.00300301	0	0.00300301	0	0	0	0.00602417	0	0	0	0	0	0	0	0	0	0	0	0	0	0	0	0	0	0	0	0	0	0	0	0	0	0	0	0
110	MH20856 H. longicornis T491 present study	0.155873	0	0	0.00300301	0.00300301	0.00601281	0.00602417	0.00300301	0.00300301	0.00300301	0.00904313	0	0.00602417	0.00300301	0	0.00300301	0	0	0	0.00602417	0	0	0	0	0	0	0	0	0	0	0	0	0	0	0	0	0	0	0	0	0	0	0	0	0	0	0	0
111	MH208537 H. longicornis T494 present study	0.155873	0	0	0.00300301	0.00300301	0.00601281	0.00602417	0.00300301	0.00300301	0.00300301	0.00904313	0	0.00602417	0.00300301	0	0.00300301	0	0	0	0.00602417	0	0	0	0	0	0	0	0	0	0	0	0	0	0	0	0	0	0	0	0	0	0	0	0	0	0	0	0
112	MH208538 H. longicornis T5125 present study	0.155873	0	0	0.00300301	0.00300301	0.00601281	0.00602417	0.00300301	0.00300301	0.00300301	0.00904313	0	0.00602417	0.00300301	0	0.00300301	0	0	0	0.00602417	0	0	0	0	0	0	0	0	0	0	0	0	0	0	0	0	0	0	0	0	0	0	0	0	0	0	0	0
113	MH208557 H. longicornis T483 present study	0.155873	0	0	0.00300301	0.00300301	0.00601281	0.00602417	0.00300301	0.00300301	0.00300301	0.00904313	0	0.00602417	0.00300301	0	0.00300301	0	0	0	0.00602417	0	0	0	0	0	0	0	0	0	0	0	0	0	0	0	0	0	0	0	0	0	0	0	0	0	0	0	0
114	MH208558 H. longicornis T487 present study	0.155873	0	0	0.00300301	0.00300301	0.00601281	0.00602417	0.00300301	0.00300301	0.00300301	0.00904313	0	0.00602417	0.00300301	0	0.00300301	0	0	0	0.00602417	0	0	0	0	0	0	0	0	0	0	0	0	0	0	0	0	0	0	0	0	0	0	0	0	0	0	0	0
115	MH208559 H. longicornis T489 present study	0.155873	0	0	0.00300301	0.00300301	0.00601281	0.00602417	0.00300301	0.00300301	0.00300301	0.00904313	0	0.00602417	0.00300301	0	0.00300301	0	0	0	0.00602417	0	0	0	0	0	0	0	0	0	0	0	0	0	0	0	0	0	0	0	0	0	0	0	0	0	0	0	0
116	MH208560 H. longicornis T492 present study	0.155873	0	0	0.00300301	0.00300301	0.00601281	0.00602417	0.00300301	0.00300301	0.00300301	0.00904313	0	0.00602417	0.00300301	0	0.00300301	0	0	0	0.00602417	0	0	0	0	0	0	0	0	0	0	0	0	0	0	0	0	0	0	0	0	0	0	0	0	0	0	0	0
117	MH208561 H. longicornis T493 present study	0.15955	0.00300301	0.00300301	0	0.00602417	0.00904313	0.00906369	0.00602417	0	0.00602417	0.0120919	0.00300301	0.00300301	0	0.00300301	0.00602417	0.00300301	0.00300301	0.00300301	0.00300301	0.00300301	0.00300301	0.00300301	0.00300301	0.00300301	0.00300301	0.00300301	0.00300301	0.00300301	0.00300301	0.00300301	0.00300301	0.00300301	0.00300301	0.00300301	0.00300301	0.00300301	0.00300301	0.00300301	0.00300301	0.00300301	0.00300301	0.00300301	0.00300301	0.00300301	0.00300301	0.00300301	0.00300301
118	MH208562 H. longicornis T5125-2 present study	0.155873	0	0	0.00300301	0.00300301	0.00601281	0.00602417	0.00300301	0.00300301	0.00300301	0.00904313	0	0.00602417	0.00300301	0	0.00300301	0	0	0	0.00602417	0	0	0	0	0	0	0	0	0	0	0	0	0	0	0	0	0	0	0	0	0	0	0	0	0	0	0	0
119	MH208563 H. longicornis T5125-3 present study	0.155873	0	0	0.00300301	0.00300301	0.00601281	0.00602417	0.00300301	0.00300301	0.00300301	0.00904313	0	0.00602417	0.00300301	0	0.00300301	0	0	0	0.00602417	0	0	0	0	0	0	0	0	0	0	0	0	0	0	0	0	0	0	0	0	0	0	0	0	0	0	0	0
120	MH208564 H. longicornis T5125-4 present study	0.155873	0	0	0.00300301	0.00300301	0.00601281	0.00602417	0.00300301	0.00300301	0.00300301	0.00904313	0	0.00602417	0.00300301	0	0.00300301	0	0	0	0.00602417	0	0	0	0	0	0	0	0	0	0	0	0	0	0	0	0	0	0	0	0	0	0	0	0	0	0	0	0
121	MH208565 H. longicornis T5125-5 present study	0.155873	0	0	0.00300301	0.00300301	0.00601281	0.00602417	0.00300301	0.00300301	0.00300301	0.00904313	0	0.00602417	0.00300301	0	0.00300301	0	0	0	0.00602417	0	0	0	0	0	0	0	0	0	0	0	0	0	0	0	0	0	0	0	0	0	0	0	0	0	0	0	0
122	MH208566 H. longicornis T5126-1 present study	0.155873	0	0	0.00300301	0.00300301	0.00601281	0.00602417	0.00300301	0.00300301	0.00300301	0.00904313	0	0.00602417	0.00300301	0	0.00300301	0	0	0	0.00602417	0	0	0	0	0	0	0	0	0	0	0	0	0	0	0	0	0	0	0	0	0	0	0	0	0	0	0	0
123	MH208567 H. longicornis T485 present study	0.155873	0	0	0.00300301	0.00300301	0.00601281	0.00602417	0.00300301	0.00300301	0.00300301	0.00904313	0	0.00602417	0.00300301	0	0.00300301	0	0	0	0.00602417	0	0	0	0	0	0	0	0	0	0	0	0	0	0	0	0	0	0	0	0	0	0	0	0	0	0	0	0
[truncated: 75 more columns]
