# Supplementary material for: High genetic diversity in hard ticks from a China-Myanmar border county
Source: Parasit Vectors. 2018 Aug 14;11:469. doi: 10.1186/s13071-018-3048-5 (PMC6092835; doi:10.1186/s13071-018-3048-5)
Supplement: Supplementary file 12 — Table S9. The pairwise K2P genetic distances for H. longicornis based on the cox1 gene. (XLSX 13 kb) [file 13071_2018_3048_MOESM12_ESM.xlsx]

## Sheet: Table S9
Table S9. The pairwise K2P genetic distances for H. longicornis based on the cox1 gene.
		1	2	3	4	5	6	7	8	9	10	11	12	13	14	15	16	17	18	19	20	21	22	23	24	25	26	27	28	29
1	KF284075.1 H. longicornis
2	KF284074.1 H. longicornis	0
3	KF284073.1 H. longicornis	0	0
4	KM821501.1 H. longicornis	0.00190749	0.00190749	0.00190749
5	KM821500.1 H. longicornis	0.00382411	0.00382411	0.00382411	0.00573893
6	KM821497.1 H. longicornis	0.0019084	0.0019084	0.0019084	0.00381954	0.0019084
7	KM821496.1 H. longicornis	0.0019084	0.0019084	0.0019084	0.00381954	0.0019084	0
8	KM821495.1 H. longicornis	0.00573893	0.00573893	0.00573893	0.00765924	0.00190749	0.00381954	0.00381954
9	KM821493.1 H. longicornis	0.00382411	0.00382411	0.00382411	0.00573893	0	0.0019084	0.0019084	0.00190749
10	KM821492.1 H. longicornis	0.00382411	0.00382411	0.00382411	0.00573893	0.00382411	0.0019084	0.0019084	0.00573893	0.00382411
11	KM821491.1 H. longicornis	0.00382411	0.00382411	0.00382411	0.00573893	0	0.0019084	0.0019084	0.00190749	0	0.00382411
12	KM821480.1 H. longicornis	0.00382411	0.00382411	0.00382411	0.00573893	0.00382411	0.0019084	0.0019084	0.00573893	0.00382411	0.00382411	0.00382411
13	KM821467.1 H. longicornis	0.00382411	0.00382411	0.00382411	0.00573893	0.00382411	0.0019084	0.0019084	0.00381954	0.00382411	0.00382411	0.00382411	0.00382411
14	KM821463.1 H. longicornis	0.00574719	0.00574719	0.00574719	0.00766571	0.0019084	0.00382411	0.00382411	0.00381954	0.0019084	0.00574719	0.0019084	0.00574719	0.00574719
15	AF132820.1 H. longicornis	0.0019084	0.0019084	0.0019084	0.00381954	0.0019084	0	0	0.00381954	0.0019084	0.0019084	0.0019084	0.0019084	0.0019084	0.00382411
16	JQ737092.1 H. longicornis	0.00382411	0.00382411	0.00382411	0.00573893	0.00382411	0.0019084	0.0019084	0.00573893	0.00382411	0.00382411	0.00382411	0.00382411	0.00382411	0.00574719	0.0019084
17	JQ737090.1 H. longicornis	0	0	0	0.00190749	0.00382411	0.0019084	0.0019084	0.00573893	0.00382411	0.00382411	0.00382411	0.00382411	0.00382411	0.00574719	0.0019084	0.00382411
18	MH208704 H. longicornis T5125 present study	0	0	0	0.00190749	0.00382411	0.0019084	0.0019084	0.00573893	0.00382411	0.00382411	0.00382411	0.00382411	0.00382411	0.00574719	0.0019084	0.00382411	0
19	MH208705 H. longicornis T491 present study	0	0	0	0.00190749	0.00382411	0.0019084	0.0019084	0.00573893	0.00382411	0.00382411	0.00382411	0.00382411	0.00382411	0.00574719	0.0019084	0.00382411	0	0
20	MH208709 H. longicornis T5125-2 present study	0	0	0	0.00190749	0.00382411	0.0019084	0.0019084	0.00573893	0.00382411	0.00382411	0.00382411	0.00382411	0.00382411	0.00574719	0.0019084	0.00382411	0	0	0
21	H. longicornis T223	0.00190749	0.00190749	0.00190749	0	0.00573893	0.00381954	0.00381954	0.00765924	0.00573893	0.00573893	0.00573893	0.00573893	0.00573893	0.00766571	0.00381954	0.00573893	0.00190749	0.00190749	0.00190749	0.00190749
22	H. longicornis T487	0	0	0	0.00190749	0.00382411	0.0019084	0.0019084	0.00573893	0.00382411	0.00382411	0.00382411	0.00382411	0.00382411	0.00574719	0.0019084	0.00382411	0	0	0	0	0.00190749
23	H. longicornis T5125-5	0	0	0	0.00190749	0.00382411	0.0019084	0.0019084	0.00573893	0.00382411	0.00382411	0.00382411	0.00382411	0.00382411	0.00574719	0.0019084	0.00382411	0	0	0	0	0.00190749	0
24	KU986710.1 H. longicornis	0.0272349	0.0272349	0.0272349	0.0252727	0.031243	0.0292349	0.0292349	0.033219	0.031243	0.031243	0.031243	0.031243	0.031243	0.0332591	0.0292349	0.0272349	0.0272349	0.0272349	0.0272349	0.0272349	0.0252727	0.0272349	0.0272349
25	JQ737096.1 H. longicornis	0.0232846	0.0232846	0.0232846	0.021332	0.0272687	0.0252727	0.0252727	0.0292349	0.0272687	0.0272687	0.0272687	0.0272687	0.0272687	0.0292727	0.0252727	0.0232846	0.0232846	0.0232846	0.0232846	0.0232846	0.021332	0.0232846	0.0232846	0.00381954
26	JQ737093.1 H. longicornis	0.0213044	0.0213044	0.0213044	0.0193557	0.0252727	0.0232846	0.0232846	0.0272349	0.0252727	0.0252727	0.0252727	0.0252727	0.0252727	0.0272687	0.0232846	0.0213044	0.0213044	0.0213044	0.0213044	0.0213044	0.0193557	0.0213044	0.0213044	0.00573893	0.0019084
27	JQ737091.1 H. longicornis	0.0252727	0.0252727	0.0252727	0.0233161	0.0292727	0.0272687	0.0272687	0.031243	0.0292727	0.0292727	0.0292727	0.0292727	0.0292727	0.0312848	0.0272687	0.0252727	0.0252727	0.0252727	0.0252727	0.0252727	0.0233161	0.0252727	0.0252727	0.00573893	0.0019084	0.00382411
28	JQ737087.1 H. longicornis	0.0213044	0.0213044	0.0213044	0.0193557	0.0252727	0.0232846	0.0232846	0.0272349	0.0252727	0.0252727	0.0252727	0.0252727	0.0252727	0.0272687	0.0232846	0.0213044	0.0213044	0.0213044	0.0213044	0.0213044	0.0193557	0.0213044	0.0213044	0.00573893	0.0019084	0	0.00382411
29	MF981075.1 H. qinghaiensis	0.140614	0.140614	0.140614	0.140723	0.140614	0.14299	0.14299	0.142883	0.140614	0.145376	0.140614	0.145376	0.145376	0.13825	0.14299	0.145376	0.140614	0.140614	0.140614	0.140614	0.140723	0.140614	0.140614	0.152888	0.148174	0.145759	0.150601	0.145759
