# Supplementary material for: High genetic diversity in hard ticks from a China-Myanmar border county
Source: Parasit Vectors. 2018 Aug 14;11:469. doi: 10.1186/s13071-018-3048-5 (PMC6092835; doi:10.1186/s13071-018-3048-5)
Supplement: Supplementary file 13 — Table S10. The pairwise K2P distances of H. kitaokai, H. shimoga and other closely related species based on the 16S rRNA gene. (XLSX 14 kb) [file 13071_2018_3048_MOESM13_ESM.xlsx]

## Sheet: Table S10
Table S10. The pairwise K2P distances of the unclassified Haemaphysalis spp. and other closely related species based on the 16S rRNA gene.
		1	2	3	4	5	6	7	8	9	10	11	12	13	14	15	16	17	18	19	20	21	22	23	24	25	26	27	28	29	30	31	32	33
1	MH208545 H. shimoga T80 present study
2	MH208546 H. shimoga T81 present study	0
3	MH208540 H. shimoga T214 present study	0	0
4	MH208544 H. shimoga T477 present study	0	0	0
5	KC170730.1 H. shimoga Thailand	0.0571091	0.0571091	0.0571091	0.0571091
6	MH044717.1 H. shimoga India	0.050974	0.050974	0.050974	0.050974	0.0116964
7	KX237633.1 H. erinacei erinacei Italy	0.119139	0.119139	0.119139	0.119139	0.139547	0.126033
8	KX237632.1 H. erinacei erinacei Italy	0.119139	0.119139	0.119139	0.119139	0.139547	0.126033	0
9	KU885987.1 H. erinacei taurica Romania	0.119139	0.119139	0.119139	0.119139	0.139547	0.126033	0.020512	0.020512
10	KR870975 H. erinacei taurica Turkey	0.122577	0.122577	0.122577	0.122577	0.143067	0.129507	0.0205274	0.0205274	0.00580344
11	KX901845 H. erinacei taurica Turkey	0.115719	0.115719	0.115719	0.115719	0.136045	0.122577	0.0175512	0.0175512	0.00872745	0.0145948
12	KU880557.1 H. erinacei turanica China	0.115618	0.115618	0.115618	0.115618	0.14317	0.136367	0.0508675	0.0508675	0.0478094	0.0539809	0.0478647
13	KU183521.1 H. erinacei turanica China	0.115618	0.115618	0.115618	0.115618	0.14317	0.136367	0.0508675	0.0508675	0.0478094	0.0539809	0.0478647	0
14	JX573136.1 H. parva Australia	0.132644	0.132644	0.132644	0.132644	0.150165	0.146717	0.135876	0.135876	0.128979	0.128994	0.132418	0.122153	0.122153
15	AB819204.1 H. kitaokai Japan	0.11903	0.11903	0.11903	0.11903	0.132644	0.122577	0.139891	0.139891	0.12591	0.129377	0.136367	0.122223	0.122223	0.0888935
16	AB819202.1 H. kitaokai Japan	0.115719	0.115719	0.115719	0.115719	0.129266	0.119265	0.139891	0.139891	0.12591	0.129377	0.136367	0.122223	0.122223	0.0856361	0.00289856
17	MH208539 H. kitaokai T212 present study	0.125806	0.125806	0.125806	0.125806	0.135975	0.125806	0.136367	0.136367	0.125806	0.132644	0.136241	0.112145	0.112145	0.0792229	0.0571248	0.0539801
18	MH208541 H. kitaokai T469 present study	0.132562	0.132562	0.132562	0.132562	0.139412	0.129173	0.14317	0.14317	0.132562	0.13947	0.143067	0.118812	0.118812	0.0857376	0.0602894	0.0571248	0.00874658
19	MH208542 H. kitaokai T474 present study	0.125806	0.125806	0.125806	0.125806	0.135975	0.125806	0.136367	0.136367	0.125806	0.132644	0.136241	0.112145	0.112145	0.0792229	0.0571248	0.0539801	0	0.00874658
20	MH208543 H. kitaokai T475 present study	0.125806	0.125806	0.125806	0.125806	0.135975	0.125806	0.136367	0.136367	0.125806	0.132644	0.136241	0.112145	0.112145	0.0792229	0.0571248	0.0539801	0	0.00874658	0
21	MH208547 H. kitaokai T5122 present study	0.125806	0.125806	0.125806	0.125806	0.135975	0.125806	0.136367	0.136367	0.125806	0.132644	0.136241	0.112145	0.112145	0.0792229	0.0571248	0.0539801	0	0.00874658	0	0
22	MH208548 H. kitaokai T5124 present study	0.125806	0.125806	0.125806	0.125806	0.135975	0.125806	0.136367	0.136367	0.125806	0.132644	0.136241	0.112145	0.112145	0.0792229	0.0571248	0.0539801	0	0.00874658	0	0	0
23	MH208568 H. kitaokai I39 present study	0.125806	0.125806	0.125806	0.125806	0.135975	0.125806	0.136367	0.136367	0.125806	0.132644	0.136241	0.112145	0.112145	0.0792229	0.0571248	0.0539801	0	0.00874658	0	0	0	0
24	MH208569 H. kitaokai T466 present study	0.125806	0.125806	0.125806	0.125806	0.135975	0.125806	0.136367	0.136367	0.125806	0.132644	0.136241	0.112145	0.112145	0.0792229	0.0571248	0.0539801	0	0.00874658	0	0	0	0	0
25	MH208570 H. kitaokai T470 present study	0.125806	0.125806	0.125806	0.125806	0.135975	0.125806	0.136367	0.136367	0.125806	0.132644	0.136241	0.112145	0.112145	0.0792229	0.0571248	0.0539801	0	0.00874658	0	0	0	0	0	0
26	MH208571 H. kitaokai T5122-2 present study	0.125806	0.125806	0.125806	0.125806	0.135975	0.125806	0.136367	0.136367	0.125806	0.132644	0.136241	0.112145	0.112145	0.0792229	0.0571248	0.0539801	0	0.00874658	0	0	0	0	0	0	0
27	MH208572 H. kitaokai T5122-3 present study	0.125806	0.125806	0.125806	0.125806	0.135975	0.125806	0.136367	0.136367	0.125806	0.132644	0.136241	0.112145	0.112145	0.0792229	0.0571248	0.0539801	0	0.00874658	0	0	0	0	0	0	0	0
28	MH208573 H. kitaokai T5124-2 present study	0.125806	0.125806	0.125806	0.125806	0.135975	0.125806	0.136367	0.136367	0.125806	0.132644	0.136241	0.112145	0.112145	0.0792229	0.0571248	0.0539801	0	0.00874658	0	0	0	0	0	0	0	0	0
29	KU170525.1 H. concinna Hungary	0.164918	0.164918	0.164918	0.164918	0.157134	0.153637	0.168414	0.168414	0.168414	0.164747	0.179542	0.164359	0.164359	0.178755	0.167829	0.16427	0.168118	0.178833	0.168118	0.168118	0.168118	0.168118	0.168118	0.168118	0.168118	0.168118	0.168118	0.168118
30	KU170524.1 H. concinna Hungary	0.164918	0.164918	0.164918	0.164918	0.153637	0.150165	0.164918	0.164918	0.164918	0.161263	0.176008	0.160838	0.160838	0.175144	0.16427	0.160736	0.164597	0.175236	0.164597	0.164597	0.164597	0.164597	0.164597	0.164597	0.164597	0.164597	0.164597	0.164597	0.00289856
31	KU170523.1 H. concinna Hungary	0.161445	0.161445	0.161445	0.161445	0.150165	0.146717	0.161445	0.161445	0.161445	0.157802	0.1725	0.157341	0.157341	0.17156	0.160736	0.157228	0.161101	0.171664	0.161101	0.161101	0.161101	0.161101	0.161101	0.161101	0.161101	0.161101	0.161101	0.161101	0.00581402	0.00289856
32	AB819173.1 H. concinna Japan	0.164918	0.164918	0.164918	0.164918	0.153637	0.150165	0.164918	0.164918	0.164918	0.161263	0.176008	0.160838	0.160838	0.175144	0.16427	0.160736	0.164597	0.175236	0.164597	0.164597	0.164597	0.164597	0.164597	0.164597	0.164597	0.164597	0.164597	0.164597	0.00289856	0	0.00289856
33	KJ652224.1 R. microplus	0.205116	0.205116	0.205116	0.205116	0.224212	0.216607	0.178833	0.178833	0.186273	0.182543	0.190025	0.193799	0.193799	0.212417	0.216323	0.212521	0.20867	0.216275	0.20867	0.20867	0.20867	0.20867	0.20867	0.20867	0.20867	0.20867	0.20867	0.20867	0.197378	0.197378	0.193688	0.197378
